# Supplementary material for: A novel algorithm for 3-D visualization of electrogram duration for substrate-mapping in patients with ischemic heart disease and ventricular tachycardia
Source: PLoS One. 2021 Jul 14;16(7):e0254683. doi: 10.1371/journal.pone.0254683 (PMC8279369; doi:10.1371/journal.pone.0254683)
Supplement: S1 File — (ZIP) [file pone.0254683.s001.zip]

Archive with 2 entries (2 files):
- EGMd_file_all_patients.csv
- __MACOSX/._EGMd_file_all_patients.csv
