# Supplementary material for: A novel algorithm for 3-D visualization of electrogram duration for substrate-mapping in patients with ischemic heart disease and ventricular tachycardia
Source: PLoS One. 2021 Jul 14;16(7):e0254683. doi: 10.1371/journal.pone.0254683 (PMC8279369; doi:10.1371/journal.pone.0254683)
Supplement: S1 File — (ZIP) [file pone.0254683.s001.zip › EGMd_file_all_patients.csv]

Pt_Id	Segment_Id	EGMd	Window_Size	Amplitude_Threshold	Abl_Points_Number
32. MK 1 LV Sinus BLINK STUDY RHYTHMIA	1	42,1666	10	0,1	0
32. MK 1 LV Sinus BLINK STUDY RHYTHMIA	2	35,4478	10	0,1	0
32. MK 1 LV Sinus BLINK STUDY RHYTHMIA	3	42,72	10	0,1	0
32. MK 1 LV Sinus BLINK STUDY RHYTHMIA	4	47,9058	10	0,1	0
32. MK 1 LV Sinus BLINK STUDY RHYTHMIA	5	31,629	10	0,1	0
32. MK 1 LV Sinus BLINK STUDY RHYTHMIA	6	30,1905	10	0,1	0
32. MK 1 LV Sinus BLINK STUDY RHYTHMIA	7	51,0716	10	0,1	0
32. MK 1 LV Sinus BLINK STUDY RHYTHMIA	8	78,5001	10	0,1	54
32. MK 1 LV Sinus BLINK STUDY RHYTHMIA	9	45,7104	10	0,1	1
32. MK 1 LV Sinus BLINK STUDY RHYTHMIA	10	48,4386	10	0,1	0
32. MK 1 LV Sinus BLINK STUDY RHYTHMIA	11	33,2904	10	0,1	0
32. MK 1 LV Sinus BLINK STUDY RHYTHMIA	12	28,8938	10	0,1	0
32. MK 1 LV Sinus BLINK STUDY RHYTHMIA	13	48,6784	10	0,1	54
32. MK 1 LV Sinus BLINK STUDY RHYTHMIA	14	46,3698	10	0,1	31
32. MK 1 LV Sinus BLINK STUDY RHYTHMIA	15	59,6253	10	0,1	14
32. MK 1 LV Sinus BLINK STUDY RHYTHMIA	16	48,0627	10	0,1	11
32. MK 1 LV Sinus BLINK STUDY RHYTHMIA	17	57,3139	10	0,1	70
32. MK 1 LV Sinus BLINK STUDY RHYTHMIA	1	36,1022	10	0,15	0
32. MK 1 LV Sinus BLINK STUDY RHYTHMIA	2	31,5149	10	0,15	0
32. MK 1 LV Sinus BLINK STUDY RHYTHMIA	3	36,258	10	0,15	0
32. MK 1 LV Sinus BLINK STUDY RHYTHMIA	4	40,2737	10	0,15	0
32. MK 1 LV Sinus BLINK STUDY RHYTHMIA	5	27,9374	10	0,15	0
32. MK 1 LV Sinus BLINK STUDY RHYTHMIA	6	26,6202	10	0,15	0
32. MK 1 LV Sinus BLINK STUDY RHYTHMIA	7	42,8858	10	0,15	0
32. MK 1 LV Sinus BLINK STUDY RHYTHMIA	8	65,2527	10	0,15	54
32. MK 1 LV Sinus BLINK STUDY RHYTHMIA	9	39,576	10	0,15	1
32. MK 1 LV Sinus BLINK STUDY RHYTHMIA	10	41,2085	10	0,15	0
32. MK 1 LV Sinus BLINK STUDY RHYTHMIA	11	29,1939	10	0,15	0
32. MK 1 LV Sinus BLINK STUDY RHYTHMIA	12	25,1044	10	0,15	0
32. MK 1 LV Sinus BLINK STUDY RHYTHMIA	13	39,9087	10	0,15	54
32. MK 1 LV Sinus BLINK STUDY RHYTHMIA	14	39,0378	10	0,15	31
32. MK 1 LV Sinus BLINK STUDY RHYTHMIA	15	47,9345	10	0,15	14
32. MK 1 LV Sinus BLINK STUDY RHYTHMIA	16	39,1855	10	0,15	11
32. MK 1 LV Sinus BLINK STUDY RHYTHMIA	17	46,3671	10	0,15	70
32. MK 1 LV Sinus BLINK STUDY RHYTHMIA	1	32,2139	10	0,2	0
32. MK 1 LV Sinus BLINK STUDY RHYTHMIA	2	28,1625	10	0,2	0
32. MK 1 LV Sinus BLINK STUDY RHYTHMIA	3	31,3308	10	0,2	0
32. MK 1 LV Sinus BLINK STUDY RHYTHMIA	4	35,5691	10	0,2	0
32. MK 1 LV Sinus BLINK STUDY RHYTHMIA	5	25,5014	10	0,2	0
32. MK 1 LV Sinus BLINK STUDY RHYTHMIA	6	24,4231	10	0,2	0
32. MK 1 LV Sinus BLINK STUDY RHYTHMIA	7	38,5009	10	0,2	0
32. MK 1 LV Sinus BLINK STUDY RHYTHMIA	8	55,0191	10	0,2	54
32. MK 1 LV Sinus BLINK STUDY RHYTHMIA	9	35,6095	10	0,2	1
32. MK 1 LV Sinus BLINK STUDY RHYTHMIA	10	36,4852	10	0,2	0
32. MK 1 LV Sinus BLINK STUDY RHYTHMIA	11	26,6525	10	0,2	0
32. MK 1 LV Sinus BLINK STUDY RHYTHMIA	12	23,13	10	0,2	0
32. MK 1 LV Sinus BLINK STUDY RHYTHMIA	13	33,9854	10	0,2	54
32. MK 1 LV Sinus BLINK STUDY RHYTHMIA	14	33,9281	10	0,2	31
32. MK 1 LV Sinus BLINK STUDY RHYTHMIA	15	41,7493	10	0,2	14
32. MK 1 LV Sinus BLINK STUDY RHYTHMIA	16	33,7127	10	0,2	11
32. MK 1 LV Sinus BLINK STUDY RHYTHMIA	17	37,8223	10	0,2	70
32. MK 1 LV Sinus BLINK STUDY RHYTHMIA	1	28,3368	10	0,25	0
32. MK 1 LV Sinus BLINK STUDY RHYTHMIA	2	26,1233	10	0,25	0
32. MK 1 LV Sinus BLINK STUDY RHYTHMIA	3	28,865	10	0,25	0
32. MK 1 LV Sinus BLINK STUDY RHYTHMIA	4	32,3536	10	0,25	0
32. MK 1 LV Sinus BLINK STUDY RHYTHMIA	5	23,8252	10	0,25	0
32. MK 1 LV Sinus BLINK STUDY RHYTHMIA	6	22,4865	10	0,25	0
32. MK 1 LV Sinus BLINK STUDY RHYTHMIA	7	33,7212	10	0,25	0
32. MK 1 LV Sinus BLINK STUDY RHYTHMIA	8	46,8246	10	0,25	54
32. MK 1 LV Sinus BLINK STUDY RHYTHMIA	9	32,3624	10	0,25	1
32. MK 1 LV Sinus BLINK STUDY RHYTHMIA	10	32,9671	10	0,25	0
32. MK 1 LV Sinus BLINK STUDY RHYTHMIA	11	24,1822	10	0,25	0
32. MK 1 LV Sinus BLINK STUDY RHYTHMIA	12	21,5393	10	0,25	0
32. MK 1 LV Sinus BLINK STUDY RHYTHMIA	13	30,616	10	0,25	54
32. MK 1 LV Sinus BLINK STUDY RHYTHMIA	14	31,1317	10	0,25	31
32. MK 1 LV Sinus BLINK STUDY RHYTHMIA	15	37,589	10	0,25	14
32. MK 1 LV Sinus BLINK STUDY RHYTHMIA	16	29,1552	10	0,25	11
32. MK 1 LV Sinus BLINK STUDY RHYTHMIA	17	32,3995	10	0,25	70
32. MK 1 LV Sinus BLINK STUDY RHYTHMIA	1	26,1082	10	0,3	0
32. MK 1 LV Sinus BLINK STUDY RHYTHMIA	2	24,1932	10	0,3	0
32. MK 1 LV Sinus BLINK STUDY RHYTHMIA	3	26,54	10	0,3	0
32. MK 1 LV Sinus BLINK STUDY RHYTHMIA	4	30,2618	10	0,3	0
32. MK 1 LV Sinus BLINK STUDY RHYTHMIA	5	22,4822	10	0,3	0
32. MK 1 LV Sinus BLINK STUDY RHYTHMIA	6	21,0402	10	0,3	0
32. MK 1 LV Sinus BLINK STUDY RHYTHMIA	7	30,6297	10	0,3	0
32. MK 1 LV Sinus BLINK STUDY RHYTHMIA	8	42,2056	10	0,3	54
32. MK 1 LV Sinus BLINK STUDY RHYTHMIA	9	29,092	10	0,3	1
32. MK 1 LV Sinus BLINK STUDY RHYTHMIA	10	30,1088	10	0,3	0
32. MK 1 LV Sinus BLINK STUDY RHYTHMIA	11	22,7273	10	0,3	0
32. MK 1 LV Sinus BLINK STUDY RHYTHMIA	12	20,3422	10	0,3	0
32. MK 1 LV Sinus BLINK STUDY RHYTHMIA	13	27,9644	10	0,3	54
32. MK 1 LV Sinus BLINK STUDY RHYTHMIA	14	28,4514	10	0,3	31
32. MK 1 LV Sinus BLINK STUDY RHYTHMIA	15	34,0614	10	0,3	14
32. MK 1 LV Sinus BLINK STUDY RHYTHMIA	16	26,122	10	0,3	11
32. MK 1 LV Sinus BLINK STUDY RHYTHMIA	17	29,8883	10	0,3	70
32. MK 1 LV Sinus BLINK STUDY RHYTHMIA	1	24,1566	10	0,35	0
32. MK 1 LV Sinus BLINK STUDY RHYTHMIA	2	22,3436	10	0,35	0
32. MK 1 LV Sinus BLINK STUDY RHYTHMIA	3	25,0697	10	0,35	0
32. MK 1 LV Sinus BLINK STUDY RHYTHMIA	4	28,123	10	0,35	0
32. MK 1 LV Sinus BLINK STUDY RHYTHMIA	5	20,6047	10	0,35	0
32. MK 1 LV Sinus BLINK STUDY RHYTHMIA	6	19,7706	10	0,35	0
32. MK 1 LV Sinus BLINK STUDY RHYTHMIA	7	27,7858	10	0,35	0
32. MK 1 LV Sinus BLINK STUDY RHYTHMIA	8	37,3797	10	0,35	54
32. MK 1 LV Sinus BLINK STUDY RHYTHMIA	9	27,0335	10	0,35	1
32. MK 1 LV Sinus BLINK STUDY RHYTHMIA	10	26,4247	10	0,35	0
32. MK 1 LV Sinus BLINK STUDY RHYTHMIA	11	21,3094	10	0,35	0
32. MK 1 LV Sinus BLINK STUDY RHYTHMIA	12	19,3075	10	0,35	0
32. MK 1 LV Sinus BLINK STUDY RHYTHMIA	13	25,8916	10	0,35	54
32. MK 1 LV Sinus BLINK STUDY RHYTHMIA	14	24,9137	10	0,35	31
32. MK 1 LV Sinus BLINK STUDY RHYTHMIA	15	31,1566	10	0,35	14
32. MK 1 LV Sinus BLINK STUDY RHYTHMIA	16	24,0161	10	0,35	11
32. MK 1 LV Sinus BLINK STUDY RHYTHMIA	17	27,4224	10	0,35	70
32. MK 1 LV Sinus BLINK STUDY RHYTHMIA	1	22,2937	10	0,4	0
32. MK 1 LV Sinus BLINK STUDY RHYTHMIA	2	21,0347	10	0,4	0
32. MK 1 LV Sinus BLINK STUDY RHYTHMIA	3	23,1624	10	0,4	0
32. MK 1 LV Sinus BLINK STUDY RHYTHMIA	4	25,632	10	0,4	0
32. MK 1 LV Sinus BLINK STUDY RHYTHMIA	5	19,5358	10	0,4	0
32. MK 1 LV Sinus BLINK STUDY RHYTHMIA	6	18,622	10	0,4	0
32. MK 1 LV Sinus BLINK STUDY RHYTHMIA	7	26,0206	10	0,4	0
32. MK 1 LV Sinus BLINK STUDY RHYTHMIA	8	34,0375	10	0,4	54
32. MK 1 LV Sinus BLINK STUDY RHYTHMIA	9	24,7825	10	0,4	1
32. MK 1 LV Sinus BLINK STUDY RHYTHMIA	10	24,2209	10	0,4	0
32. MK 1 LV Sinus BLINK STUDY RHYTHMIA	11	19,7879	10	0,4	0
32. MK 1 LV Sinus BLINK STUDY RHYTHMIA	12	18,2641	10	0,4	0
32. MK 1 LV Sinus BLINK STUDY RHYTHMIA	13	24,1493	10	0,4	54
32. MK 1 LV Sinus BLINK STUDY RHYTHMIA	14	23,688	10	0,4	31
32. MK 1 LV Sinus BLINK STUDY RHYTHMIA	15	28,1882	10	0,4	14
32. MK 1 LV Sinus BLINK STUDY RHYTHMIA	16	22,2132	10	0,4	11
32. MK 1 LV Sinus BLINK STUDY RHYTHMIA	17	24,312	10	0,4	70
32. MK 1 LV Sinus BLINK STUDY RHYTHMIA	1	20,4187	10	0,45	0
32. MK 1 LV Sinus BLINK STUDY RHYTHMIA	2	19,714	10	0,45	0
32. MK 1 LV Sinus BLINK STUDY RHYTHMIA	3	21,7649	10	0,45	0
32. MK 1 LV Sinus BLINK STUDY RHYTHMIA	4	23,8909	10	0,45	0
32. MK 1 LV Sinus BLINK STUDY RHYTHMIA	5	18,4355	10	0,45	0
32. MK 1 LV Sinus BLINK STUDY RHYTHMIA	6	17,7793	10	0,45	0
32. MK 1 LV Sinus BLINK STUDY RHYTHMIA	7	24,0765	10	0,45	0
32. MK 1 LV Sinus BLINK STUDY RHYTHMIA	8	30,9346	10	0,45	54
32. MK 1 LV Sinus BLINK STUDY RHYTHMIA	9	23,3373	10	0,45	1
32. MK 1 LV Sinus BLINK STUDY RHYTHMIA	10	22,6082	10	0,45	0
32. MK 1 LV Sinus BLINK STUDY RHYTHMIA	11	18,6423	10	0,45	0
32. MK 1 LV Sinus BLINK STUDY RHYTHMIA	12	17,478	10	0,45	0
32. MK 1 LV Sinus BLINK STUDY RHYTHMIA	13	22,0301	10	0,45	54
32. MK 1 LV Sinus BLINK STUDY RHYTHMIA	14	21,9533	10	0,45	31
32. MK 1 LV Sinus BLINK STUDY RHYTHMIA	15	25,8396	10	0,45	14
32. MK 1 LV Sinus BLINK STUDY RHYTHMIA	16	20,819	10	0,45	11
32. MK 1 LV Sinus BLINK STUDY RHYTHMIA	17	22,5184	10	0,45	70
32. MK 1 LV Sinus BLINK STUDY RHYTHMIA	1	19,1497	10	0,5	0
32. MK 1 LV Sinus BLINK STUDY RHYTHMIA	2	18,4869	10	0,5	0
32. MK 1 LV Sinus BLINK STUDY RHYTHMIA	3	20,3242	10	0,5	0
32. MK 1 LV Sinus BLINK STUDY RHYTHMIA	4	22,387	10	0,5	0
32. MK 1 LV Sinus BLINK STUDY RHYTHMIA	5	17,3117	10	0,5	0
32. MK 1 LV Sinus BLINK STUDY RHYTHMIA	6	16,484	10	0,5	0
32. MK 1 LV Sinus BLINK STUDY RHYTHMIA	7	22,4495	10	0,5	0
32. MK 1 LV Sinus BLINK STUDY RHYTHMIA	8	28,3704	10	0,5	54
32. MK 1 LV Sinus BLINK STUDY RHYTHMIA	9	21,7078	10	0,5	1
32. MK 1 LV Sinus BLINK STUDY RHYTHMIA	10	20,8994	10	0,5	0
32. MK 1 LV Sinus BLINK STUDY RHYTHMIA	11	17,6696	10	0,5	0
32. MK 1 LV Sinus BLINK STUDY RHYTHMIA	12	16,4893	10	0,5	0
32. MK 1 LV Sinus BLINK STUDY RHYTHMIA	13	19,781	10	0,5	54
32. MK 1 LV Sinus BLINK STUDY RHYTHMIA	14	20,4832	10	0,5	31
32. MK 1 LV Sinus BLINK STUDY RHYTHMIA	15	24,0048	10	0,5	14
32. MK 1 LV Sinus BLINK STUDY RHYTHMIA	16	19,612	10	0,5	11
32. MK 1 LV Sinus BLINK STUDY RHYTHMIA	17	20,8958	10	0,5	70
32. MK 1 LV Sinus BLINK STUDY RHYTHMIA	1	50,7832	15	0,1	0
32. MK 1 LV Sinus BLINK STUDY RHYTHMIA	2	42,6564	15	0,1	0
32. MK 1 LV Sinus BLINK STUDY RHYTHMIA	3	49,8265	15	0,1	0
32. MK 1 LV Sinus BLINK STUDY RHYTHMIA	4	56,7586	15	0,1	0
32. MK 1 LV Sinus BLINK STUDY RHYTHMIA	5	40,392	15	0,1	0
32. MK 1 LV Sinus BLINK STUDY RHYTHMIA	6	37,4822	15	0,1	0
32. MK 1 LV Sinus BLINK STUDY RHYTHMIA	7	58,8572	15	0,1	0
32. MK 1 LV Sinus BLINK STUDY RHYTHMIA	8	84,3782	15	0,1	54
32. MK 1 LV Sinus BLINK STUDY RHYTHMIA	9	54,7046	15	0,1	1
32. MK 1 LV Sinus BLINK STUDY RHYTHMIA	10	56,6424	15	0,1	0
32. MK 1 LV Sinus BLINK STUDY RHYTHMIA	11	41,5094	15	0,1	0
32. MK 1 LV Sinus BLINK STUDY RHYTHMIA	12	37,5923	15	0,1	0
32. MK 1 LV Sinus BLINK STUDY RHYTHMIA	13	59,8672	15	0,1	54
32. MK 1 LV Sinus BLINK STUDY RHYTHMIA	14	53,7074	15	0,1	31
32. MK 1 LV Sinus BLINK STUDY RHYTHMIA	15	68,1091	15	0,1	14
32. MK 1 LV Sinus BLINK STUDY RHYTHMIA	16	57,2818	15	0,1	11
32. MK 1 LV Sinus BLINK STUDY RHYTHMIA	17	70,4606	15	0,1	70
32. MK 1 LV Sinus BLINK STUDY RHYTHMIA	1	44,3598	15	0,15	0
32. MK 1 LV Sinus BLINK STUDY RHYTHMIA	2	38,0091	15	0,15	0
32. MK 1 LV Sinus BLINK STUDY RHYTHMIA	3	42,5965	15	0,15	0
32. MK 1 LV Sinus BLINK STUDY RHYTHMIA	4	48,014	15	0,15	0
32. MK 1 LV Sinus BLINK STUDY RHYTHMIA	5	35,3427	15	0,15	0
32. MK 1 LV Sinus BLINK STUDY RHYTHMIA	6	32,9419	15	0,15	0
32. MK 1 LV Sinus BLINK STUDY RHYTHMIA	7	50,4729	15	0,15	0
32. MK 1 LV Sinus BLINK STUDY RHYTHMIA	8	72,3104	15	0,15	54
32. MK 1 LV Sinus BLINK STUDY RHYTHMIA	9	47,6406	15	0,15	1
32. MK 1 LV Sinus BLINK STUDY RHYTHMIA	10	48,6985	15	0,15	0
32. MK 1 LV Sinus BLINK STUDY RHYTHMIA	11	35,1224	15	0,15	0
32. MK 1 LV Sinus BLINK STUDY RHYTHMIA	12	33,519	15	0,15	0
32. MK 1 LV Sinus BLINK STUDY RHYTHMIA	13	48,9456	15	0,15	54
32. MK 1 LV Sinus BLINK STUDY RHYTHMIA	14	45,3435	15	0,15	31
32. MK 1 LV Sinus BLINK STUDY RHYTHMIA	15	56,9186	15	0,15	14
32. MK 1 LV Sinus BLINK STUDY RHYTHMIA	16	47,6911	15	0,15	11
32. MK 1 LV Sinus BLINK STUDY RHYTHMIA	17	58,4859	15	0,15	70
32. MK 1 LV Sinus BLINK STUDY RHYTHMIA	1	39,8782	15	0,2	0
32. MK 1 LV Sinus BLINK STUDY RHYTHMIA	2	34,5495	15	0,2	0
32. MK 1 LV Sinus BLINK STUDY RHYTHMIA	3	38,7526	15	0,2	0
32. MK 1 LV Sinus BLINK STUDY RHYTHMIA	4	42,9293	15	0,2	0
32. MK 1 LV Sinus BLINK STUDY RHYTHMIA	5	32,2511	15	0,2	0
32. MK 1 LV Sinus BLINK STUDY RHYTHMIA	6	29,6594	15	0,2	0
32. MK 1 LV Sinus BLINK STUDY RHYTHMIA	7	44,0658	15	0,2	0
32. MK 1 LV Sinus BLINK STUDY RHYTHMIA	8	62,5416	15	0,2	54
32. MK 1 LV Sinus BLINK STUDY RHYTHMIA	9	42,9289	15	0,2	1
32. MK 1 LV Sinus BLINK STUDY RHYTHMIA	10	43,4607	15	0,2	0
32. MK 1 LV Sinus BLINK STUDY RHYTHMIA	11	31,5227	15	0,2	0
32. MK 1 LV Sinus BLINK STUDY RHYTHMIA	12	30,5933	15	0,2	0
32. MK 1 LV Sinus BLINK STUDY RHYTHMIA	13	41,5018	15	0,2	54
32. MK 1 LV Sinus BLINK STUDY RHYTHMIA	14	39,5877	15	0,2	31
32. MK 1 LV Sinus BLINK STUDY RHYTHMIA	15	49,6468	15	0,2	14
32. MK 1 LV Sinus BLINK STUDY RHYTHMIA	16	40,27	15	0,2	11
32. MK 1 LV Sinus BLINK STUDY RHYTHMIA	17	50,0589	15	0,2	70
32. MK 1 LV Sinus BLINK STUDY RHYTHMIA	1	36,5142	15	0,25	0
32. MK 1 LV Sinus BLINK STUDY RHYTHMIA	2	31,4092	15	0,25	0
32. MK 1 LV Sinus BLINK STUDY RHYTHMIA	3	34,6075	15	0,25	0
32. MK 1 LV Sinus BLINK STUDY RHYTHMIA	4	39,6252	15	0,25	0
32. MK 1 LV Sinus BLINK STUDY RHYTHMIA	5	29,701	15	0,25	0
32. MK 1 LV Sinus BLINK STUDY RHYTHMIA	6	27,5902	15	0,25	0
32. MK 1 LV Sinus BLINK STUDY RHYTHMIA	7	40,0336	15	0,25	0
32. MK 1 LV Sinus BLINK STUDY RHYTHMIA	8	53,2743	15	0,25	54
32. MK 1 LV Sinus BLINK STUDY RHYTHMIA	9	39,0956	15	0,25	1
32. MK 1 LV Sinus BLINK STUDY RHYTHMIA	10	39,9373	15	0,25	0
32. MK 1 LV Sinus BLINK STUDY RHYTHMIA	11	29,238	15	0,25	0
32. MK 1 LV Sinus BLINK STUDY RHYTHMIA	12	27,5603	15	0,25	0
32. MK 1 LV Sinus BLINK STUDY RHYTHMIA	13	37,1326	15	0,25	54
32. MK 1 LV Sinus BLINK STUDY RHYTHMIA	14	35,003	15	0,25	31
32. MK 1 LV Sinus BLINK STUDY RHYTHMIA	15	44,7757	15	0,25	14
32. MK 1 LV Sinus BLINK STUDY RHYTHMIA	16	35,8433	15	0,25	11
32. MK 1 LV Sinus BLINK STUDY RHYTHMIA	17	43,0417	15	0,25	70
32. MK 1 LV Sinus BLINK STUDY RHYTHMIA	1	33,1103	15	0,3	0
32. MK 1 LV Sinus BLINK STUDY RHYTHMIA	2	29,5336	15	0,3	0
32. MK 1 LV Sinus BLINK STUDY RHYTHMIA	3	32,3104	15	0,3	0
32. MK 1 LV Sinus BLINK STUDY RHYTHMIA	4	37,22	15	0,3	0
32. MK 1 LV Sinus BLINK STUDY RHYTHMIA	5	28,0243	15	0,3	0
32. MK 1 LV Sinus BLINK STUDY RHYTHMIA	6	26,2125	15	0,3	0
32. MK 1 LV Sinus BLINK STUDY RHYTHMIA	7	36,6722	15	0,3	0
32. MK 1 LV Sinus BLINK STUDY RHYTHMIA	8	47,9731	15	0,3	54
32. MK 1 LV Sinus BLINK STUDY RHYTHMIA	9	35,958	15	0,3	1
32. MK 1 LV Sinus BLINK STUDY RHYTHMIA	10	36,9816	15	0,3	0
32. MK 1 LV Sinus BLINK STUDY RHYTHMIA	11	27,4243	15	0,3	0
32. MK 1 LV Sinus BLINK STUDY RHYTHMIA	12	25,9078	15	0,3	0
32. MK 1 LV Sinus BLINK STUDY RHYTHMIA	13	34,0211	15	0,3	54
32. MK 1 LV Sinus BLINK STUDY RHYTHMIA	14	32,3796	15	0,3	31
32. MK 1 LV Sinus BLINK STUDY RHYTHMIA	15	40,5883	15	0,3	14
32. MK 1 LV Sinus BLINK STUDY RHYTHMIA	16	32,6647	15	0,3	11
32. MK 1 LV Sinus BLINK STUDY RHYTHMIA	17	38,6088	15	0,3	70
32. MK 1 LV Sinus BLINK STUDY RHYTHMIA	1	30,5844	15	0,35	0
32. MK 1 LV Sinus BLINK STUDY RHYTHMIA	2	27,8816	15	0,35	0
32. MK 1 LV Sinus BLINK STUDY RHYTHMIA	3	30,1466	15	0,35	0
32. MK 1 LV Sinus BLINK STUDY RHYTHMIA	4	34,7872	15	0,35	0
32. MK 1 LV Sinus BLINK STUDY RHYTHMIA	5	26,4795	15	0,35	0
32. MK 1 LV Sinus BLINK STUDY RHYTHMIA	6	24,9433	15	0,35	0
32. MK 1 LV Sinus BLINK STUDY RHYTHMIA	7	33,8671	15	0,35	0
32. MK 1 LV Sinus BLINK STUDY RHYTHMIA	8	43,4446	15	0,35	54
32. MK 1 LV Sinus BLINK STUDY RHYTHMIA	9	33,7657	15	0,35	1
32. MK 1 LV Sinus BLINK STUDY RHYTHMIA	10	33,8083	15	0,35	0
32. MK 1 LV Sinus BLINK STUDY RHYTHMIA	11	25,8718	15	0,35	0
32. MK 1 LV Sinus BLINK STUDY RHYTHMIA	12	24,8597	15	0,35	0
32. MK 1 LV Sinus BLINK STUDY RHYTHMIA	13	31,7705	15	0,35	54
32. MK 1 LV Sinus BLINK STUDY RHYTHMIA	14	30,4192	15	0,35	31
32. MK 1 LV Sinus BLINK STUDY RHYTHMIA	15	37,4963	15	0,35	14
32. MK 1 LV Sinus BLINK STUDY RHYTHMIA	16	30,2432	15	0,35	11
32. MK 1 LV Sinus BLINK STUDY RHYTHMIA	17	34,0941	15	0,35	70
32. MK 1 LV Sinus BLINK STUDY RHYTHMIA	1	28,2523	15	0,4	0
32. MK 1 LV Sinus BLINK STUDY RHYTHMIA	2	26,1724	15	0,4	0
32. MK 1 LV Sinus BLINK STUDY RHYTHMIA	3	27,8555	15	0,4	0
32. MK 1 LV Sinus BLINK STUDY RHYTHMIA	4	32,5859	15	0,4	0
32. MK 1 LV Sinus BLINK STUDY RHYTHMIA	5	24,5433	15	0,4	0
32. MK 1 LV Sinus BLINK STUDY RHYTHMIA	6	23,6398	15	0,4	0
32. MK 1 LV Sinus BLINK STUDY RHYTHMIA	7	31,6616	15	0,4	0
32. MK 1 LV Sinus BLINK STUDY RHYTHMIA	8	39,9091	15	0,4	54
32. MK 1 LV Sinus BLINK STUDY RHYTHMIA	9	30,8848	15	0,4	1
32. MK 1 LV Sinus BLINK STUDY RHYTHMIA	10	31,3484	15	0,4	0
32. MK 1 LV Sinus BLINK STUDY RHYTHMIA	11	24,437	15	0,4	0
32. MK 1 LV Sinus BLINK STUDY RHYTHMIA	12	23,5331	15	0,4	0
32. MK 1 LV Sinus BLINK STUDY RHYTHMIA	13	29,818	15	0,4	54
32. MK 1 LV Sinus BLINK STUDY RHYTHMIA	14	28,627	15	0,4	31
32. MK 1 LV Sinus BLINK STUDY RHYTHMIA	15	34,5079	15	0,4	14
32. MK 1 LV Sinus BLINK STUDY RHYTHMIA	16	27,7047	15	0,4	11
32. MK 1 LV Sinus BLINK STUDY RHYTHMIA	17	31,4407	15	0,4	70
32. MK 1 LV Sinus BLINK STUDY RHYTHMIA	1	26,4445	15	0,45	0
32. MK 1 LV Sinus BLINK STUDY RHYTHMIA	2	24,6633	15	0,45	0
32. MK 1 LV Sinus BLINK STUDY RHYTHMIA	3	26,3779	15	0,45	0
32. MK 1 LV Sinus BLINK STUDY RHYTHMIA	4	30,6694	15	0,45	0
32. MK 1 LV Sinus BLINK STUDY RHYTHMIA	5	23,3827	15	0,45	0
32. MK 1 LV Sinus BLINK STUDY RHYTHMIA	6	22,5688	15	0,45	0
32. MK 1 LV Sinus BLINK STUDY RHYTHMIA	7	29,9157	15	0,45	0
32. MK 1 LV Sinus BLINK STUDY RHYTHMIA	8	36,5677	15	0,45	54
32. MK 1 LV Sinus BLINK STUDY RHYTHMIA	9	29,4569	15	0,45	1
32. MK 1 LV Sinus BLINK STUDY RHYTHMIA	10	29,0226	15	0,45	0
32. MK 1 LV Sinus BLINK STUDY RHYTHMIA	11	23,1145	15	0,45	0
32. MK 1 LV Sinus BLINK STUDY RHYTHMIA	12	22,3657	15	0,45	0
32. MK 1 LV Sinus BLINK STUDY RHYTHMIA	13	27,2362	15	0,45	54
32. MK 1 LV Sinus BLINK STUDY RHYTHMIA	14	26,8932	15	0,45	31
32. MK 1 LV Sinus BLINK STUDY RHYTHMIA	15	32,4045	15	0,45	14
32. MK 1 LV Sinus BLINK STUDY RHYTHMIA	16	25,9119	15	0,45	11
32. MK 1 LV Sinus BLINK STUDY RHYTHMIA	17	29,1621	15	0,45	70
32. MK 1 LV Sinus BLINK STUDY RHYTHMIA	1	24,6032	15	0,5	0
32. MK 1 LV Sinus BLINK STUDY RHYTHMIA	2	23,4458	15	0,5	0
32. MK 1 LV Sinus BLINK STUDY RHYTHMIA	3	25,1259	15	0,5	0
32. MK 1 LV Sinus BLINK STUDY RHYTHMIA	4	28,6916	15	0,5	0
32. MK 1 LV Sinus BLINK STUDY RHYTHMIA	5	22,3747	15	0,5	0
32. MK 1 LV Sinus BLINK STUDY RHYTHMIA	6	21,7315	15	0,5	0
32. MK 1 LV Sinus BLINK STUDY RHYTHMIA	7	28,1594	15	0,5	0
32. MK 1 LV Sinus BLINK STUDY RHYTHMIA	8	33,3884	15	0,5	54
32. MK 1 LV Sinus BLINK STUDY RHYTHMIA	9	27,9256	15	0,5	1
32. MK 1 LV Sinus BLINK STUDY RHYTHMIA	10	27,3252	15	0,5	0
32. MK 1 LV Sinus BLINK STUDY RHYTHMIA	11	21,9166	15	0,5	0
32. MK 1 LV Sinus BLINK STUDY RHYTHMIA	12	21,1415	15	0,5	0
32. MK 1 LV Sinus BLINK STUDY RHYTHMIA	13	25,0328	15	0,5	54
32. MK 1 LV Sinus BLINK STUDY RHYTHMIA	14	25,2149	15	0,5	31
32. MK 1 LV Sinus BLINK STUDY RHYTHMIA	15	29,6081	15	0,5	14
32. MK 1 LV Sinus BLINK STUDY RHYTHMIA	16	24,4173	15	0,5	11
32. MK 1 LV Sinus BLINK STUDY RHYTHMIA	17	27,1516	15	0,5	70
32. MK 1 LV Sinus BLINK STUDY RHYTHMIA	1	59,6785	20	0,1	0
32. MK 1 LV Sinus BLINK STUDY RHYTHMIA	2	49,9465	20	0,1	0
32. MK 1 LV Sinus BLINK STUDY RHYTHMIA	3	58,9507	20	0,1	0
32. MK 1 LV Sinus BLINK STUDY RHYTHMIA	4	66,9027	20	0,1	0
32. MK 1 LV Sinus BLINK STUDY RHYTHMIA	5	49,6044	20	0,1	0
32. MK 1 LV Sinus BLINK STUDY RHYTHMIA	6	45,4051	20	0,1	0
32. MK 1 LV Sinus BLINK STUDY RHYTHMIA	7	66,6831	20	0,1	0
32. MK 1 LV Sinus BLINK STUDY RHYTHMIA	8	90,7712	20	0,1	54
32. MK 1 LV Sinus BLINK STUDY RHYTHMIA	9	64,6101	20	0,1	1
32. MK 1 LV Sinus BLINK STUDY RHYTHMIA	10	65,5602	20	0,1	0
32. MK 1 LV Sinus BLINK STUDY RHYTHMIA	11	48,856	20	0,1	0
32. MK 1 LV Sinus BLINK STUDY RHYTHMIA	12	48,8219	20	0,1	0
32. MK 1 LV Sinus BLINK STUDY RHYTHMIA	13	70,7102	20	0,1	54
32. MK 1 LV Sinus BLINK STUDY RHYTHMIA	14	63,6502	20	0,1	31
32. MK 1 LV Sinus BLINK STUDY RHYTHMIA	15	78,6696	20	0,1	14
32. MK 1 LV Sinus BLINK STUDY RHYTHMIA	16	65,4217	20	0,1	11
32. MK 1 LV Sinus BLINK STUDY RHYTHMIA	17	82,6234	20	0,1	70
32. MK 1 LV Sinus BLINK STUDY RHYTHMIA	1	52,3283	20	0,15	0
32. MK 1 LV Sinus BLINK STUDY RHYTHMIA	2	44,9097	20	0,15	0
32. MK 1 LV Sinus BLINK STUDY RHYTHMIA	3	51,261	20	0,15	0
32. MK 1 LV Sinus BLINK STUDY RHYTHMIA	4	57,4097	20	0,15	0
32. MK 1 LV Sinus BLINK STUDY RHYTHMIA	5	43,0567	20	0,15	0
32. MK 1 LV Sinus BLINK STUDY RHYTHMIA	6	39,6474	20	0,15	0
32. MK 1 LV Sinus BLINK STUDY RHYTHMIA	7	57,7676	20	0,15	0
32. MK 1 LV Sinus BLINK STUDY RHYTHMIA	8	78,1754	20	0,15	54
32. MK 1 LV Sinus BLINK STUDY RHYTHMIA	9	55,0815	20	0,15	1
32. MK 1 LV Sinus BLINK STUDY RHYTHMIA	10	57,3958	20	0,15	0
32. MK 1 LV Sinus BLINK STUDY RHYTHMIA	11	41,988	20	0,15	0
32. MK 1 LV Sinus BLINK STUDY RHYTHMIA	12	42,191	20	0,15	0
32. MK 1 LV Sinus BLINK STUDY RHYTHMIA	13	58,4932	20	0,15	54
32. MK 1 LV Sinus BLINK STUDY RHYTHMIA	14	54,8393	20	0,15	31
32. MK 1 LV Sinus BLINK STUDY RHYTHMIA	15	65,8903	20	0,15	14
32. MK 1 LV Sinus BLINK STUDY RHYTHMIA	16	56,881	20	0,15	11
32. MK 1 LV Sinus BLINK STUDY RHYTHMIA	17	71,9561	20	0,15	70
32. MK 1 LV Sinus BLINK STUDY RHYTHMIA	1	47,3768	20	0,2	0
32. MK 1 LV Sinus BLINK STUDY RHYTHMIA	2	40,968	20	0,2	0
32. MK 1 LV Sinus BLINK STUDY RHYTHMIA	3	45,5282	20	0,2	0
32. MK 1 LV Sinus BLINK STUDY RHYTHMIA	4	50,9901	20	0,2	0
32. MK 1 LV Sinus BLINK STUDY RHYTHMIA	5	38,9954	20	0,2	0
32. MK 1 LV Sinus BLINK STUDY RHYTHMIA	6	35,8889	20	0,2	0
32. MK 1 LV Sinus BLINK STUDY RHYTHMIA	7	51,468	20	0,2	0
32. MK 1 LV Sinus BLINK STUDY RHYTHMIA	8	70,295	20	0,2	54
32. MK 1 LV Sinus BLINK STUDY RHYTHMIA	9	49,9176	20	0,2	1
32. MK 1 LV Sinus BLINK STUDY RHYTHMIA	10	51,4847	20	0,2	0
32. MK 1 LV Sinus BLINK STUDY RHYTHMIA	11	38,0245	20	0,2	0
32. MK 1 LV Sinus BLINK STUDY RHYTHMIA	12	37,5399	20	0,2	0
32. MK 1 LV Sinus BLINK STUDY RHYTHMIA	13	52,6334	20	0,2	54
32. MK 1 LV Sinus BLINK STUDY RHYTHMIA	14	49,0404	20	0,2	31
32. MK 1 LV Sinus BLINK STUDY RHYTHMIA	15	58,5347	20	0,2	14
32. MK 1 LV Sinus BLINK STUDY RHYTHMIA	16	50,056	20	0,2	11
32. MK 1 LV Sinus BLINK STUDY RHYTHMIA	17	59,8965	20	0,2	70
32. MK 1 LV Sinus BLINK STUDY RHYTHMIA	1	43,8885	20	0,25	0
32. MK 1 LV Sinus BLINK STUDY RHYTHMIA	2	38,029	20	0,25	0
32. MK 1 LV Sinus BLINK STUDY RHYTHMIA	3	42,4475	20	0,25	0
32. MK 1 LV Sinus BLINK STUDY RHYTHMIA	4	46,8827	20	0,25	0
32. MK 1 LV Sinus BLINK STUDY RHYTHMIA	5	36,058	20	0,25	0
32. MK 1 LV Sinus BLINK STUDY RHYTHMIA	6	33,5531	20	0,25	0
32. MK 1 LV Sinus BLINK STUDY RHYTHMIA	7	47,1392	20	0,25	0
32. MK 1 LV Sinus BLINK STUDY RHYTHMIA	8	61,3328	20	0,25	54
32. MK 1 LV Sinus BLINK STUDY RHYTHMIA	9	45,3175	20	0,25	1
32. MK 1 LV Sinus BLINK STUDY RHYTHMIA	10	45,8311	20	0,25	0
32. MK 1 LV Sinus BLINK STUDY RHYTHMIA	11	35,6415	20	0,25	0
32. MK 1 LV Sinus BLINK STUDY RHYTHMIA	12	34,8555	20	0,25	0
32. MK 1 LV Sinus BLINK STUDY RHYTHMIA	13	45,2624	20	0,25	54
32. MK 1 LV Sinus BLINK STUDY RHYTHMIA	14	44,016	20	0,25	31
32. MK 1 LV Sinus BLINK STUDY RHYTHMIA	15	51,9066	20	0,25	14
32. MK 1 LV Sinus BLINK STUDY RHYTHMIA	16	44,1958	20	0,25	11
32. MK 1 LV Sinus BLINK STUDY RHYTHMIA	17	53,0837	20	0,25	70
32. MK 1 LV Sinus BLINK STUDY RHYTHMIA	1	40,4915	20	0,3	0
32. MK 1 LV Sinus BLINK STUDY RHYTHMIA	2	35,4453	20	0,3	0
32. MK 1 LV Sinus BLINK STUDY RHYTHMIA	3	39,5704	20	0,3	0
32. MK 1 LV Sinus BLINK STUDY RHYTHMIA	4	43,2754	20	0,3	0
32. MK 1 LV Sinus BLINK STUDY RHYTHMIA	5	33,9018	20	0,3	0
32. MK 1 LV Sinus BLINK STUDY RHYTHMIA	6	32,1045	20	0,3	0
32. MK 1 LV Sinus BLINK STUDY RHYTHMIA	7	43,6288	20	0,3	0
32. MK 1 LV Sinus BLINK STUDY RHYTHMIA	8	55,4477	20	0,3	54
32. MK 1 LV Sinus BLINK STUDY RHYTHMIA	9	42,0374	20	0,3	1
32. MK 1 LV Sinus BLINK STUDY RHYTHMIA	10	42,2824	20	0,3	0
32. MK 1 LV Sinus BLINK STUDY RHYTHMIA	11	33,1715	20	0,3	0
32. MK 1 LV Sinus BLINK STUDY RHYTHMIA	12	32,9281	20	0,3	0
32. MK 1 LV Sinus BLINK STUDY RHYTHMIA	13	41,0916	20	0,3	54
32. MK 1 LV Sinus BLINK STUDY RHYTHMIA	14	41,0881	20	0,3	31
32. MK 1 LV Sinus BLINK STUDY RHYTHMIA	15	47,2314	20	0,3	14
32. MK 1 LV Sinus BLINK STUDY RHYTHMIA	16	39,7549	20	0,3	11
32. MK 1 LV Sinus BLINK STUDY RHYTHMIA	17	47,7144	20	0,3	70
32. MK 1 LV Sinus BLINK STUDY RHYTHMIA	1	37,2109	20	0,35	0
32. MK 1 LV Sinus BLINK STUDY RHYTHMIA	2	33,4332	20	0,35	0
32. MK 1 LV Sinus BLINK STUDY RHYTHMIA	3	36,8606	20	0,35	0
32. MK 1 LV Sinus BLINK STUDY RHYTHMIA	4	40,5619	20	0,35	0
32. MK 1 LV Sinus BLINK STUDY RHYTHMIA	5	32,0086	20	0,35	0
32. MK 1 LV Sinus BLINK STUDY RHYTHMIA	6	30,5405	20	0,35	0
32. MK 1 LV Sinus BLINK STUDY RHYTHMIA	7	40,3669	20	0,35	0
32. MK 1 LV Sinus BLINK STUDY RHYTHMIA	8	50,3483	20	0,35	54
32. MK 1 LV Sinus BLINK STUDY RHYTHMIA	9	38,8157	20	0,35	1
32. MK 1 LV Sinus BLINK STUDY RHYTHMIA	10	39,4481	20	0,35	0
32. MK 1 LV Sinus BLINK STUDY RHYTHMIA	11	31,3146	20	0,35	0
32. MK 1 LV Sinus BLINK STUDY RHYTHMIA	12	31,4686	20	0,35	0
32. MK 1 LV Sinus BLINK STUDY RHYTHMIA	13	37,5392	20	0,35	54
32. MK 1 LV Sinus BLINK STUDY RHYTHMIA	14	37,7893	20	0,35	31
32. MK 1 LV Sinus BLINK STUDY RHYTHMIA	15	43,7477	20	0,35	14
32. MK 1 LV Sinus BLINK STUDY RHYTHMIA	16	36,6455	20	0,35	11
32. MK 1 LV Sinus BLINK STUDY RHYTHMIA	17	42,9732	20	0,35	70
32. MK 1 LV Sinus BLINK STUDY RHYTHMIA	1	34,7842	20	0,4	0
32. MK 1 LV Sinus BLINK STUDY RHYTHMIA	2	31,7048	20	0,4	0
32. MK 1 LV Sinus BLINK STUDY RHYTHMIA	3	34,4837	20	0,4	0
32. MK 1 LV Sinus BLINK STUDY RHYTHMIA	4	38,3674	20	0,4	0
32. MK 1 LV Sinus BLINK STUDY RHYTHMIA	5	30,0264	20	0,4	0
32. MK 1 LV Sinus BLINK STUDY RHYTHMIA	6	29,2918	20	0,4	0
32. MK 1 LV Sinus BLINK STUDY RHYTHMIA	7	37,6884	20	0,4	0
32. MK 1 LV Sinus BLINK STUDY RHYTHMIA	8	46,0598	20	0,4	54
32. MK 1 LV Sinus BLINK STUDY RHYTHMIA	9	36,8995	20	0,4	1
32. MK 1 LV Sinus BLINK STUDY RHYTHMIA	10	36,4952	20	0,4	0
32. MK 1 LV Sinus BLINK STUDY RHYTHMIA	11	29,8049	20	0,4	0
32. MK 1 LV Sinus BLINK STUDY RHYTHMIA	12	30,0623	20	0,4	0
32. MK 1 LV Sinus BLINK STUDY RHYTHMIA	13	35,0321	20	0,4	54
32. MK 1 LV Sinus BLINK STUDY RHYTHMIA	14	35,4659	20	0,4	31
32. MK 1 LV Sinus BLINK STUDY RHYTHMIA	15	39,9288	20	0,4	14
32. MK 1 LV Sinus BLINK STUDY RHYTHMIA	16	34,3632	20	0,4	11
32. MK 1 LV Sinus BLINK STUDY RHYTHMIA	17	40,0914	20	0,4	70
32. MK 1 LV Sinus BLINK STUDY RHYTHMIA	1	32,9211	20	0,45	0
32. MK 1 LV Sinus BLINK STUDY RHYTHMIA	2	29,939	20	0,45	0
32. MK 1 LV Sinus BLINK STUDY RHYTHMIA	3	32,0954	20	0,45	0
32. MK 1 LV Sinus BLINK STUDY RHYTHMIA	4	36,2959	20	0,45	0
32. MK 1 LV Sinus BLINK STUDY RHYTHMIA	5	28,631	20	0,45	0
32. MK 1 LV Sinus BLINK STUDY RHYTHMIA	6	27,5886	20	0,45	0
32. MK 1 LV Sinus BLINK STUDY RHYTHMIA	7	35,2845	20	0,45	0
32. MK 1 LV Sinus BLINK STUDY RHYTHMIA	8	41,7551	20	0,45	54
32. MK 1 LV Sinus BLINK STUDY RHYTHMIA	9	34,3575	20	0,45	1
32. MK 1 LV Sinus BLINK STUDY RHYTHMIA	10	34,4556	20	0,45	0
32. MK 1 LV Sinus BLINK STUDY RHYTHMIA	11	28,4282	20	0,45	0
32. MK 1 LV Sinus BLINK STUDY RHYTHMIA	12	27,5441	20	0,45	0
32. MK 1 LV Sinus BLINK STUDY RHYTHMIA	13	32,8377	20	0,45	54
32. MK 1 LV Sinus BLINK STUDY RHYTHMIA	14	33,1131	20	0,45	31
32. MK 1 LV Sinus BLINK STUDY RHYTHMIA	15	37,28	20	0,45	14
32. MK 1 LV Sinus BLINK STUDY RHYTHMIA	16	32,2351	20	0,45	11
32. MK 1 LV Sinus BLINK STUDY RHYTHMIA	17	37,2901	20	0,45	70
32. MK 1 LV Sinus BLINK STUDY RHYTHMIA	1	31,0591	20	0,5	0
32. MK 1 LV Sinus BLINK STUDY RHYTHMIA	2	28,4228	20	0,5	0
32. MK 1 LV Sinus BLINK STUDY RHYTHMIA	3	30,3896	20	0,5	0
32. MK 1 LV Sinus BLINK STUDY RHYTHMIA	4	34,3302	20	0,5	0
32. MK 1 LV Sinus BLINK STUDY RHYTHMIA	5	27,4843	20	0,5	0
32. MK 1 LV Sinus BLINK STUDY RHYTHMIA	6	26,5076	20	0,5	0
32. MK 1 LV Sinus BLINK STUDY RHYTHMIA	7	33,482	20	0,5	0
32. MK 1 LV Sinus BLINK STUDY RHYTHMIA	8	38,5845	20	0,5	54
32. MK 1 LV Sinus BLINK STUDY RHYTHMIA	9	32,5096	20	0,5	1
32. MK 1 LV Sinus BLINK STUDY RHYTHMIA	10	32,2578	20	0,5	0
32. MK 1 LV Sinus BLINK STUDY RHYTHMIA	11	27,2879	20	0,5	0
32. MK 1 LV Sinus BLINK STUDY RHYTHMIA	12	26,5737	20	0,5	0
32. MK 1 LV Sinus BLINK STUDY RHYTHMIA	13	31,015	20	0,5	54
32. MK 1 LV Sinus BLINK STUDY RHYTHMIA	14	31,2168	20	0,5	31
32. MK 1 LV Sinus BLINK STUDY RHYTHMIA	15	34,8163	20	0,5	14
32. MK 1 LV Sinus BLINK STUDY RHYTHMIA	16	30,3982	20	0,5	11
32. MK 1 LV Sinus BLINK STUDY RHYTHMIA	17	35,1248	20	0,5	70
32. MK 1 LV Sinus BLINK STUDY RHYTHMIA	1	67,2876	25	0,1	0
32. MK 1 LV Sinus BLINK STUDY RHYTHMIA	2	57,4835	25	0,1	0
32. MK 1 LV Sinus BLINK STUDY RHYTHMIA	3	66,2958	25	0,1	0
32. MK 1 LV Sinus BLINK STUDY RHYTHMIA	4	75,0269	25	0,1	0
32. MK 1 LV Sinus BLINK STUDY RHYTHMIA	5	58,108	25	0,1	0
32. MK 1 LV Sinus BLINK STUDY RHYTHMIA	6	51,9842	25	0,1	0
32. MK 1 LV Sinus BLINK STUDY RHYTHMIA	7	74,6515	25	0,1	0
32. MK 1 LV Sinus BLINK STUDY RHYTHMIA	8	98,2062	25	0,1	54
32. MK 1 LV Sinus BLINK STUDY RHYTHMIA	9	73,5177	25	0,1	1
32. MK 1 LV Sinus BLINK STUDY RHYTHMIA	10	73,1601	25	0,1	0
32. MK 1 LV Sinus BLINK STUDY RHYTHMIA	11	56,3839	25	0,1	0
32. MK 1 LV Sinus BLINK STUDY RHYTHMIA	12	57,9352	25	0,1	0
32. MK 1 LV Sinus BLINK STUDY RHYTHMIA	13	79,6576	25	0,1	54
32. MK 1 LV Sinus BLINK STUDY RHYTHMIA	14	77,9673	25	0,1	31
32. MK 1 LV Sinus BLINK STUDY RHYTHMIA	15	89,7923	25	0,1	14
32. MK 1 LV Sinus BLINK STUDY RHYTHMIA	16	74,1446	25	0,1	11
32. MK 1 LV Sinus BLINK STUDY RHYTHMIA	17	91,2558	25	0,1	70
32. MK 1 LV Sinus BLINK STUDY RHYTHMIA	1	59,4778	25	0,15	0
32. MK 1 LV Sinus BLINK STUDY RHYTHMIA	2	51,4177	25	0,15	0
32. MK 1 LV Sinus BLINK STUDY RHYTHMIA	3	58,014	25	0,15	0
32. MK 1 LV Sinus BLINK STUDY RHYTHMIA	4	66,9005	25	0,15	0
32. MK 1 LV Sinus BLINK STUDY RHYTHMIA	5	50,3577	25	0,15	0
32. MK 1 LV Sinus BLINK STUDY RHYTHMIA	6	45,6334	25	0,15	0
32. MK 1 LV Sinus BLINK STUDY RHYTHMIA	7	64,3525	25	0,15	0
32. MK 1 LV Sinus BLINK STUDY RHYTHMIA	8	86,2041	25	0,15	54
32. MK 1 LV Sinus BLINK STUDY RHYTHMIA	9	62,6911	25	0,15	1
32. MK 1 LV Sinus BLINK STUDY RHYTHMIA	10	65,6835	25	0,15	0
32. MK 1 LV Sinus BLINK STUDY RHYTHMIA	11	48,4416	25	0,15	0
32. MK 1 LV Sinus BLINK STUDY RHYTHMIA	12	49,9346	25	0,15	0
32. MK 1 LV Sinus BLINK STUDY RHYTHMIA	13	68,1307	25	0,15	54
32. MK 1 LV Sinus BLINK STUDY RHYTHMIA	14	63,9462	25	0,15	31
32. MK 1 LV Sinus BLINK STUDY RHYTHMIA	15	76,0157	25	0,15	14
32. MK 1 LV Sinus BLINK STUDY RHYTHMIA	16	63,2438	25	0,15	11
32. MK 1 LV Sinus BLINK STUDY RHYTHMIA	17	82,5209	25	0,15	70
32. MK 1 LV Sinus BLINK STUDY RHYTHMIA	1	53,8768	25	0,2	0
32. MK 1 LV Sinus BLINK STUDY RHYTHMIA	2	46,6822	25	0,2	0
32. MK 1 LV Sinus BLINK STUDY RHYTHMIA	3	52,8591	25	0,2	0
32. MK 1 LV Sinus BLINK STUDY RHYTHMIA	4	59,412	25	0,2	0
32. MK 1 LV Sinus BLINK STUDY RHYTHMIA	5	45,7797	25	0,2	0
32. MK 1 LV Sinus BLINK STUDY RHYTHMIA	6	41,7202	25	0,2	0
32. MK 1 LV Sinus BLINK STUDY RHYTHMIA	7	58,4896	25	0,2	0
32. MK 1 LV Sinus BLINK STUDY RHYTHMIA	8	76,0778	25	0,2	54
32. MK 1 LV Sinus BLINK STUDY RHYTHMIA	9	56,6385	25	0,2	1
32. MK 1 LV Sinus BLINK STUDY RHYTHMIA	10	59,2941	25	0,2	0
32. MK 1 LV Sinus BLINK STUDY RHYTHMIA	11	44,0686	25	0,2	0
32. MK 1 LV Sinus BLINK STUDY RHYTHMIA	12	45,2942	25	0,2	0
32. MK 1 LV Sinus BLINK STUDY RHYTHMIA	13	60,022	25	0,2	54
32. MK 1 LV Sinus BLINK STUDY RHYTHMIA	14	56,3013	25	0,2	31
32. MK 1 LV Sinus BLINK STUDY RHYTHMIA	15	64,9588	25	0,2	14
32. MK 1 LV Sinus BLINK STUDY RHYTHMIA	16	56,5614	25	0,2	11
32. MK 1 LV Sinus BLINK STUDY RHYTHMIA	17	70,6355	25	0,2	70
32. MK 1 LV Sinus BLINK STUDY RHYTHMIA	1	50,3255	25	0,25	0
32. MK 1 LV Sinus BLINK STUDY RHYTHMIA	2	43,119	25	0,25	0
32. MK 1 LV Sinus BLINK STUDY RHYTHMIA	3	48,5329	25	0,25	0
32. MK 1 LV Sinus BLINK STUDY RHYTHMIA	4	55,2647	25	0,25	0
32. MK 1 LV Sinus BLINK STUDY RHYTHMIA	5	42,3609	25	0,25	0
32. MK 1 LV Sinus BLINK STUDY RHYTHMIA	6	39,6409	25	0,25	0
32. MK 1 LV Sinus BLINK STUDY RHYTHMIA	7	54,172	25	0,25	0
32. MK 1 LV Sinus BLINK STUDY RHYTHMIA	8	68,5136	25	0,25	54
32. MK 1 LV Sinus BLINK STUDY RHYTHMIA	9	51,7273	25	0,25	1
32. MK 1 LV Sinus BLINK STUDY RHYTHMIA	10	53,3404	25	0,25	0
32. MK 1 LV Sinus BLINK STUDY RHYTHMIA	11	40,9435	25	0,25	0
32. MK 1 LV Sinus BLINK STUDY RHYTHMIA	12	42,2395	25	0,25	0
32. MK 1 LV Sinus BLINK STUDY RHYTHMIA	13	55,187	25	0,25	54
32. MK 1 LV Sinus BLINK STUDY RHYTHMIA	14	49,4865	25	0,25	31
32. MK 1 LV Sinus BLINK STUDY RHYTHMIA	15	59,1635	25	0,25	14
32. MK 1 LV Sinus BLINK STUDY RHYTHMIA	16	51,1428	25	0,25	11
32. MK 1 LV Sinus BLINK STUDY RHYTHMIA	17	64,0281	25	0,25	70
32. MK 1 LV Sinus BLINK STUDY RHYTHMIA	1	47,0239	25	0,3	0
32. MK 1 LV Sinus BLINK STUDY RHYTHMIA	2	40,6639	25	0,3	0
32. MK 1 LV Sinus BLINK STUDY RHYTHMIA	3	45,1354	25	0,3	0
32. MK 1 LV Sinus BLINK STUDY RHYTHMIA	4	50,5053	25	0,3	0
32. MK 1 LV Sinus BLINK STUDY RHYTHMIA	5	39,6379	25	0,3	0
32. MK 1 LV Sinus BLINK STUDY RHYTHMIA	6	37,5202	25	0,3	0
32. MK 1 LV Sinus BLINK STUDY RHYTHMIA	7	50,5736	25	0,3	0
32. MK 1 LV Sinus BLINK STUDY RHYTHMIA	8	61,1597	25	0,3	54
32. MK 1 LV Sinus BLINK STUDY RHYTHMIA	9	47,7225	25	0,3	1
32. MK 1 LV Sinus BLINK STUDY RHYTHMIA	10	48,7643	25	0,3	0
32. MK 1 LV Sinus BLINK STUDY RHYTHMIA	11	38,2067	25	0,3	0
32. MK 1 LV Sinus BLINK STUDY RHYTHMIA	12	39,9557	25	0,3	0
32. MK 1 LV Sinus BLINK STUDY RHYTHMIA	13	48,685	25	0,3	54
32. MK 1 LV Sinus BLINK STUDY RHYTHMIA	14	45,4267	25	0,3	31
32. MK 1 LV Sinus BLINK STUDY RHYTHMIA	15	53,7687	25	0,3	14
32. MK 1 LV Sinus BLINK STUDY RHYTHMIA	16	46,9298	25	0,3	11
32. MK 1 LV Sinus BLINK STUDY RHYTHMIA	17	56,7178	25	0,3	70
32. MK 1 LV Sinus BLINK STUDY RHYTHMIA	1	43,9955	25	0,35	0
32. MK 1 LV Sinus BLINK STUDY RHYTHMIA	2	38,6311	25	0,35	0
32. MK 1 LV Sinus BLINK STUDY RHYTHMIA	3	42,5513	25	0,35	0
32. MK 1 LV Sinus BLINK STUDY RHYTHMIA	4	47,2069	25	0,35	0
32. MK 1 LV Sinus BLINK STUDY RHYTHMIA	5	37,779	25	0,35	0
32. MK 1 LV Sinus BLINK STUDY RHYTHMIA	6	35,846	25	0,35	0
32. MK 1 LV Sinus BLINK STUDY RHYTHMIA	7	47,253	25	0,35	0
32. MK 1 LV Sinus BLINK STUDY RHYTHMIA	8	56,4032	25	0,35	54
32. MK 1 LV Sinus BLINK STUDY RHYTHMIA	9	44,6982	25	0,35	1
32. MK 1 LV Sinus BLINK STUDY RHYTHMIA	10	45,8391	25	0,35	0
32. MK 1 LV Sinus BLINK STUDY RHYTHMIA	11	36,3274	25	0,35	0
32. MK 1 LV Sinus BLINK STUDY RHYTHMIA	12	37,6395	25	0,35	0
32. MK 1 LV Sinus BLINK STUDY RHYTHMIA	13	45,0963	25	0,35	54
32. MK 1 LV Sinus BLINK STUDY RHYTHMIA	14	43,2528	25	0,35	31
32. MK 1 LV Sinus BLINK STUDY RHYTHMIA	15	49,0686	25	0,35	14
32. MK 1 LV Sinus BLINK STUDY RHYTHMIA	16	43,8176	25	0,35	11
32. MK 1 LV Sinus BLINK STUDY RHYTHMIA	17	50,6209	25	0,35	70
32. MK 1 LV Sinus BLINK STUDY RHYTHMIA	1	40,7811	25	0,4	0
32. MK 1 LV Sinus BLINK STUDY RHYTHMIA	2	36,4243	25	0,4	0
32. MK 1 LV Sinus BLINK STUDY RHYTHMIA	3	39,8629	25	0,4	0
32. MK 1 LV Sinus BLINK STUDY RHYTHMIA	4	44,6609	25	0,4	0
32. MK 1 LV Sinus BLINK STUDY RHYTHMIA	5	35,69	25	0,4	0
32. MK 1 LV Sinus BLINK STUDY RHYTHMIA	6	34,1165	25	0,4	0
32. MK 1 LV Sinus BLINK STUDY RHYTHMIA	7	44,6222	25	0,4	0
32. MK 1 LV Sinus BLINK STUDY RHYTHMIA	8	51,3402	25	0,4	54
32. MK 1 LV Sinus BLINK STUDY RHYTHMIA	9	41,772	25	0,4	1
32. MK 1 LV Sinus BLINK STUDY RHYTHMIA	10	42,5489	25	0,4	0
32. MK 1 LV Sinus BLINK STUDY RHYTHMIA	11	34,6634	25	0,4	0
32. MK 1 LV Sinus BLINK STUDY RHYTHMIA	12	35,6132	25	0,4	0
32. MK 1 LV Sinus BLINK STUDY RHYTHMIA	13	42,2888	25	0,4	54
32. MK 1 LV Sinus BLINK STUDY RHYTHMIA	14	41,3306	25	0,4	31
32. MK 1 LV Sinus BLINK STUDY RHYTHMIA	15	45,7939	25	0,4	14
32. MK 1 LV Sinus BLINK STUDY RHYTHMIA	16	41,0674	25	0,4	11
32. MK 1 LV Sinus BLINK STUDY RHYTHMIA	17	47,6735	25	0,4	70
32. MK 1 LV Sinus BLINK STUDY RHYTHMIA	1	38,4687	25	0,45	0
32. MK 1 LV Sinus BLINK STUDY RHYTHMIA	2	34,5795	25	0,45	0
32. MK 1 LV Sinus BLINK STUDY RHYTHMIA	3	37,8407	25	0,45	0
32. MK 1 LV Sinus BLINK STUDY RHYTHMIA	4	42,5709	25	0,45	0
32. MK 1 LV Sinus BLINK STUDY RHYTHMIA	5	34,0135	25	0,45	0
32. MK 1 LV Sinus BLINK STUDY RHYTHMIA	6	32,5905	25	0,45	0
32. MK 1 LV Sinus BLINK STUDY RHYTHMIA	7	40,9424	25	0,45	0
32. MK 1 LV Sinus BLINK STUDY RHYTHMIA	8	46,934	25	0,45	54
32. MK 1 LV Sinus BLINK STUDY RHYTHMIA	9	39,3304	25	0,45	1
32. MK 1 LV Sinus BLINK STUDY RHYTHMIA	10	39,2785	25	0,45	0
32. MK 1 LV Sinus BLINK STUDY RHYTHMIA	11	33,3593	25	0,45	0
32. MK 1 LV Sinus BLINK STUDY RHYTHMIA	12	33,316	25	0,45	0
32. MK 1 LV Sinus BLINK STUDY RHYTHMIA	13	39,6923	25	0,45	54
32. MK 1 LV Sinus BLINK STUDY RHYTHMIA	14	39,4074	25	0,45	31
32. MK 1 LV Sinus BLINK STUDY RHYTHMIA	15	42,6632	25	0,45	14
32. MK 1 LV Sinus BLINK STUDY RHYTHMIA	16	37,9901	25	0,45	11
32. MK 1 LV Sinus BLINK STUDY RHYTHMIA	17	44,1105	25	0,45	70
32. MK 1 LV Sinus BLINK STUDY RHYTHMIA	1	36,6672	25	0,5	0
32. MK 1 LV Sinus BLINK STUDY RHYTHMIA	2	32,6403	25	0,5	0
32. MK 1 LV Sinus BLINK STUDY RHYTHMIA	3	36,0848	25	0,5	0
32. MK 1 LV Sinus BLINK STUDY RHYTHMIA	4	40,0787	25	0,5	0
32. MK 1 LV Sinus BLINK STUDY RHYTHMIA	5	32,5177	25	0,5	0
32. MK 1 LV Sinus BLINK STUDY RHYTHMIA	6	31,3856	25	0,5	0
32. MK 1 LV Sinus BLINK STUDY RHYTHMIA	7	38,9059	25	0,5	0
32. MK 1 LV Sinus BLINK STUDY RHYTHMIA	8	43,3168	25	0,5	54
32. MK 1 LV Sinus BLINK STUDY RHYTHMIA	9	36,712	25	0,5	1
32. MK 1 LV Sinus BLINK STUDY RHYTHMIA	10	37,0782	25	0,5	0
32. MK 1 LV Sinus BLINK STUDY RHYTHMIA	11	31,9497	25	0,5	0
32. MK 1 LV Sinus BLINK STUDY RHYTHMIA	12	32,3064	25	0,5	0
32. MK 1 LV Sinus BLINK STUDY RHYTHMIA	13	37,3053	25	0,5	54
32. MK 1 LV Sinus BLINK STUDY RHYTHMIA	14	37,214	25	0,5	31
32. MK 1 LV Sinus BLINK STUDY RHYTHMIA	15	39,7338	25	0,5	14
32. MK 1 LV Sinus BLINK STUDY RHYTHMIA	16	35,6346	25	0,5	11
32. MK 1 LV Sinus BLINK STUDY RHYTHMIA	17	40,2911	25	0,5	70
32. MK 1 LV Sinus BLINK STUDY RHYTHMIA	1	75,8696	30	0,1	0
32. MK 1 LV Sinus BLINK STUDY RHYTHMIA	2	64,498	30	0,1	0
32. MK 1 LV Sinus BLINK STUDY RHYTHMIA	3	75,0322	30	0,1	0
32. MK 1 LV Sinus BLINK STUDY RHYTHMIA	4	85,3853	30	0,1	0
32. MK 1 LV Sinus BLINK STUDY RHYTHMIA	5	66,9277	30	0,1	0
32. MK 1 LV Sinus BLINK STUDY RHYTHMIA	6	61,1508	30	0,1	0
32. MK 1 LV Sinus BLINK STUDY RHYTHMIA	7	85,0857	30	0,1	0
32. MK 1 LV Sinus BLINK STUDY RHYTHMIA	8	105,602	30	0,1	54
32. MK 1 LV Sinus BLINK STUDY RHYTHMIA	9	82,6273	30	0,1	1
32. MK 1 LV Sinus BLINK STUDY RHYTHMIA	10	80,6472	30	0,1	0
32. MK 1 LV Sinus BLINK STUDY RHYTHMIA	11	63,307	30	0,1	0
32. MK 1 LV Sinus BLINK STUDY RHYTHMIA	12	68,7555	30	0,1	0
32. MK 1 LV Sinus BLINK STUDY RHYTHMIA	13	86,5944	30	0,1	54
32. MK 1 LV Sinus BLINK STUDY RHYTHMIA	14	88,5183	30	0,1	31
32. MK 1 LV Sinus BLINK STUDY RHYTHMIA	15	99,0923	30	0,1	14
32. MK 1 LV Sinus BLINK STUDY RHYTHMIA	16	80,9987	30	0,1	11
32. MK 1 LV Sinus BLINK STUDY RHYTHMIA	17	99,1046	30	0,1	70
32. MK 1 LV Sinus BLINK STUDY RHYTHMIA	1	66,9615	30	0,15	0
32. MK 1 LV Sinus BLINK STUDY RHYTHMIA	2	57,2472	30	0,15	0
32. MK 1 LV Sinus BLINK STUDY RHYTHMIA	3	65,4422	30	0,15	0
32. MK 1 LV Sinus BLINK STUDY RHYTHMIA	4	74,9529	30	0,15	0
32. MK 1 LV Sinus BLINK STUDY RHYTHMIA	5	58,2982	30	0,15	0
32. MK 1 LV Sinus BLINK STUDY RHYTHMIA	6	52,1991	30	0,15	0
32. MK 1 LV Sinus BLINK STUDY RHYTHMIA	7	72,1994	30	0,15	0
32. MK 1 LV Sinus BLINK STUDY RHYTHMIA	8	92,9314	30	0,15	54
32. MK 1 LV Sinus BLINK STUDY RHYTHMIA	9	71,6974	30	0,15	1
32. MK 1 LV Sinus BLINK STUDY RHYTHMIA	10	72,0608	30	0,15	0
32. MK 1 LV Sinus BLINK STUDY RHYTHMIA	11	55,3633	30	0,15	0
32. MK 1 LV Sinus BLINK STUDY RHYTHMIA	12	58,3616	30	0,15	0
32. MK 1 LV Sinus BLINK STUDY RHYTHMIA	13	77,1616	30	0,15	54
32. MK 1 LV Sinus BLINK STUDY RHYTHMIA	14	77,3437	30	0,15	31
32. MK 1 LV Sinus BLINK STUDY RHYTHMIA	15	83,0341	30	0,15	14
32. MK 1 LV Sinus BLINK STUDY RHYTHMIA	16	70,7101	30	0,15	11
32. MK 1 LV Sinus BLINK STUDY RHYTHMIA	17	88,1539	30	0,15	70
32. MK 1 LV Sinus BLINK STUDY RHYTHMIA	1	60,7407	30	0,2	0
32. MK 1 LV Sinus BLINK STUDY RHYTHMIA	2	52,3671	30	0,2	0
32. MK 1 LV Sinus BLINK STUDY RHYTHMIA	3	59,4173	30	0,2	0
32. MK 1 LV Sinus BLINK STUDY RHYTHMIA	4	67,3139	30	0,2	0
32. MK 1 LV Sinus BLINK STUDY RHYTHMIA	5	52,7045	30	0,2	0
32. MK 1 LV Sinus BLINK STUDY RHYTHMIA	6	48,1079	30	0,2	0
32. MK 1 LV Sinus BLINK STUDY RHYTHMIA	7	65,0279	30	0,2	0
32. MK 1 LV Sinus BLINK STUDY RHYTHMIA	8	83,993	30	0,2	54
32. MK 1 LV Sinus BLINK STUDY RHYTHMIA	9	62,7691	30	0,2	1
32. MK 1 LV Sinus BLINK STUDY RHYTHMIA	10	65,4922	30	0,2	0
32. MK 1 LV Sinus BLINK STUDY RHYTHMIA	11	49,6951	30	0,2	0
32. MK 1 LV Sinus BLINK STUDY RHYTHMIA	12	52,1961	30	0,2	0
32. MK 1 LV Sinus BLINK STUDY RHYTHMIA	13	68,4581	30	0,2	54
32. MK 1 LV Sinus BLINK STUDY RHYTHMIA	14	64,9815	30	0,2	31
32. MK 1 LV Sinus BLINK STUDY RHYTHMIA	15	72,922	30	0,2	14
32. MK 1 LV Sinus BLINK STUDY RHYTHMIA	16	62,9312	30	0,2	11
32. MK 1 LV Sinus BLINK STUDY RHYTHMIA	17	79,8959	30	0,2	70
32. MK 1 LV Sinus BLINK STUDY RHYTHMIA	1	56,1317	30	0,25	0
32. MK 1 LV Sinus BLINK STUDY RHYTHMIA	2	49,1015	30	0,25	0
32. MK 1 LV Sinus BLINK STUDY RHYTHMIA	3	55,6354	30	0,25	0
32. MK 1 LV Sinus BLINK STUDY RHYTHMIA	4	61,4867	30	0,25	0
32. MK 1 LV Sinus BLINK STUDY RHYTHMIA	5	49,089	30	0,25	0
32. MK 1 LV Sinus BLINK STUDY RHYTHMIA	6	45,1553	30	0,25	0
32. MK 1 LV Sinus BLINK STUDY RHYTHMIA	7	60,9907	30	0,25	0
32. MK 1 LV Sinus BLINK STUDY RHYTHMIA	8	75,1741	30	0,25	54
32. MK 1 LV Sinus BLINK STUDY RHYTHMIA	9	57,2381	30	0,25	1
32. MK 1 LV Sinus BLINK STUDY RHYTHMIA	10	60,6193	30	0,25	0
32. MK 1 LV Sinus BLINK STUDY RHYTHMIA	11	46,2634	30	0,25	0
32. MK 1 LV Sinus BLINK STUDY RHYTHMIA	12	48,6559	30	0,25	0
32. MK 1 LV Sinus BLINK STUDY RHYTHMIA	13	62,8883	30	0,25	54
32. MK 1 LV Sinus BLINK STUDY RHYTHMIA	14	57,0567	30	0,25	31
32. MK 1 LV Sinus BLINK STUDY RHYTHMIA	15	66,4954	30	0,25	14
32. MK 1 LV Sinus BLINK STUDY RHYTHMIA	16	57,5104	30	0,25	11
32. MK 1 LV Sinus BLINK STUDY RHYTHMIA	17	72,9093	30	0,25	70
32. MK 1 LV Sinus BLINK STUDY RHYTHMIA	1	52,9425	30	0,3	0
32. MK 1 LV Sinus BLINK STUDY RHYTHMIA	2	46,3568	30	0,3	0
32. MK 1 LV Sinus BLINK STUDY RHYTHMIA	3	51,3725	30	0,3	0
32. MK 1 LV Sinus BLINK STUDY RHYTHMIA	4	58,108	30	0,3	0
32. MK 1 LV Sinus BLINK STUDY RHYTHMIA	5	45,9947	30	0,3	0
32. MK 1 LV Sinus BLINK STUDY RHYTHMIA	6	43,0228	30	0,3	0
32. MK 1 LV Sinus BLINK STUDY RHYTHMIA	7	56,8253	30	0,3	0
32. MK 1 LV Sinus BLINK STUDY RHYTHMIA	8	68,2356	30	0,3	54
32. MK 1 LV Sinus BLINK STUDY RHYTHMIA	9	52,6494	30	0,3	1
32. MK 1 LV Sinus BLINK STUDY RHYTHMIA	10	56,001	30	0,3	0
32. MK 1 LV Sinus BLINK STUDY RHYTHMIA	11	43,5877	30	0,3	0
32. MK 1 LV Sinus BLINK STUDY RHYTHMIA	12	46,0813	30	0,3	0
32. MK 1 LV Sinus BLINK STUDY RHYTHMIA	13	58,0246	30	0,3	54
32. MK 1 LV Sinus BLINK STUDY RHYTHMIA	14	53,2282	30	0,3	31
32. MK 1 LV Sinus BLINK STUDY RHYTHMIA	15	61,0355	30	0,3	14
32. MK 1 LV Sinus BLINK STUDY RHYTHMIA	16	53,9051	30	0,3	11
32. MK 1 LV Sinus BLINK STUDY RHYTHMIA	17	65,7384	30	0,3	70
32. MK 1 LV Sinus BLINK STUDY RHYTHMIA	1	49,8125	30	0,35	0
32. MK 1 LV Sinus BLINK STUDY RHYTHMIA	2	43,7333	30	0,35	0
32. MK 1 LV Sinus BLINK STUDY RHYTHMIA	3	48,2744	30	0,35	0
32. MK 1 LV Sinus BLINK STUDY RHYTHMIA	4	54,6971	30	0,35	0
32. MK 1 LV Sinus BLINK STUDY RHYTHMIA	5	43,5235	30	0,35	0
32. MK 1 LV Sinus BLINK STUDY RHYTHMIA	6	41,0792	30	0,35	0
32. MK 1 LV Sinus BLINK STUDY RHYTHMIA	7	53,5064	30	0,35	0
32. MK 1 LV Sinus BLINK STUDY RHYTHMIA	8	63,1022	30	0,35	54
32. MK 1 LV Sinus BLINK STUDY RHYTHMIA	9	49,9393	30	0,35	1
32. MK 1 LV Sinus BLINK STUDY RHYTHMIA	10	51,8582	30	0,35	0
32. MK 1 LV Sinus BLINK STUDY RHYTHMIA	11	41,4295	30	0,35	0
32. MK 1 LV Sinus BLINK STUDY RHYTHMIA	12	43,9921	30	0,35	0
32. MK 1 LV Sinus BLINK STUDY RHYTHMIA	13	54,3031	30	0,35	54
32. MK 1 LV Sinus BLINK STUDY RHYTHMIA	14	49,4731	30	0,35	31
32. MK 1 LV Sinus BLINK STUDY RHYTHMIA	15	55,9076	30	0,35	14
32. MK 1 LV Sinus BLINK STUDY RHYTHMIA	16	50,0637	30	0,35	11
32. MK 1 LV Sinus BLINK STUDY RHYTHMIA	17	59,39	30	0,35	70
32. MK 1 LV Sinus BLINK STUDY RHYTHMIA	1	46,9748	30	0,4	0
32. MK 1 LV Sinus BLINK STUDY RHYTHMIA	2	41,3062	30	0,4	0
32. MK 1 LV Sinus BLINK STUDY RHYTHMIA	3	45,3645	30	0,4	0
32. MK 1 LV Sinus BLINK STUDY RHYTHMIA	4	51,797	30	0,4	0
32. MK 1 LV Sinus BLINK STUDY RHYTHMIA	5	41,5181	30	0,4	0
32. MK 1 LV Sinus BLINK STUDY RHYTHMIA	6	39,5695	30	0,4	0
32. MK 1 LV Sinus BLINK STUDY RHYTHMIA	7	50,3159	30	0,4	0
32. MK 1 LV Sinus BLINK STUDY RHYTHMIA	8	58,3537	30	0,4	54
32. MK 1 LV Sinus BLINK STUDY RHYTHMIA	9	46,7874	30	0,4	1
32. MK 1 LV Sinus BLINK STUDY RHYTHMIA	10	47,767	30	0,4	0
32. MK 1 LV Sinus BLINK STUDY RHYTHMIA	11	39,8988	30	0,4	0
32. MK 1 LV Sinus BLINK STUDY RHYTHMIA	12	41,8496	30	0,4	0
32. MK 1 LV Sinus BLINK STUDY RHYTHMIA	13	49,7971	30	0,4	54
32. MK 1 LV Sinus BLINK STUDY RHYTHMIA	14	47,6682	30	0,4	31
32. MK 1 LV Sinus BLINK STUDY RHYTHMIA	15	51,0512	30	0,4	14
32. MK 1 LV Sinus BLINK STUDY RHYTHMIA	16	46,664	30	0,4	11
32. MK 1 LV Sinus BLINK STUDY RHYTHMIA	17	54,4556	30	0,4	70
32. MK 1 LV Sinus BLINK STUDY RHYTHMIA	1	44,551	30	0,45	0
32. MK 1 LV Sinus BLINK STUDY RHYTHMIA	2	39,4552	30	0,45	0
32. MK 1 LV Sinus BLINK STUDY RHYTHMIA	3	43,1578	30	0,45	0
32. MK 1 LV Sinus BLINK STUDY RHYTHMIA	4	48,7589	30	0,45	0
32. MK 1 LV Sinus BLINK STUDY RHYTHMIA	5	39,7869	30	0,45	0
32. MK 1 LV Sinus BLINK STUDY RHYTHMIA	6	38,0531	30	0,45	0
32. MK 1 LV Sinus BLINK STUDY RHYTHMIA	7	47,1258	30	0,45	0
32. MK 1 LV Sinus BLINK STUDY RHYTHMIA	8	53,6624	30	0,45	54
32. MK 1 LV Sinus BLINK STUDY RHYTHMIA	9	44,3126	30	0,45	1
32. MK 1 LV Sinus BLINK STUDY RHYTHMIA	10	44,9256	30	0,45	0
32. MK 1 LV Sinus BLINK STUDY RHYTHMIA	11	38,4817	30	0,45	0
32. MK 1 LV Sinus BLINK STUDY RHYTHMIA	12	40,1686	30	0,45	0
32. MK 1 LV Sinus BLINK STUDY RHYTHMIA	13	46,875	30	0,45	54
32. MK 1 LV Sinus BLINK STUDY RHYTHMIA	14	45,3761	30	0,45	31
32. MK 1 LV Sinus BLINK STUDY RHYTHMIA	15	47,8093	30	0,45	14
32. MK 1 LV Sinus BLINK STUDY RHYTHMIA	16	44,137	30	0,45	11
32. MK 1 LV Sinus BLINK STUDY RHYTHMIA	17	50,2471	30	0,45	70
32. MK 1 LV Sinus BLINK STUDY RHYTHMIA	1	42,3179	30	0,5	0
32. MK 1 LV Sinus BLINK STUDY RHYTHMIA	2	37,4005	30	0,5	0
32. MK 1 LV Sinus BLINK STUDY RHYTHMIA	3	41,3407	30	0,5	0
32. MK 1 LV Sinus BLINK STUDY RHYTHMIA	4	45,8601	30	0,5	0
32. MK 1 LV Sinus BLINK STUDY RHYTHMIA	5	38,4746	30	0,5	0
32. MK 1 LV Sinus BLINK STUDY RHYTHMIA	6	36,5969	30	0,5	0
32. MK 1 LV Sinus BLINK STUDY RHYTHMIA	7	44,6573	30	0,5	0
32. MK 1 LV Sinus BLINK STUDY RHYTHMIA	8	49,8923	30	0,5	54
32. MK 1 LV Sinus BLINK STUDY RHYTHMIA	9	41,7362	30	0,5	1
32. MK 1 LV Sinus BLINK STUDY RHYTHMIA	10	42,8619	30	0,5	0
32. MK 1 LV Sinus BLINK STUDY RHYTHMIA	11	36,8046	30	0,5	0
32. MK 1 LV Sinus BLINK STUDY RHYTHMIA	12	38,6279	30	0,5	0
32. MK 1 LV Sinus BLINK STUDY RHYTHMIA	13	44,2497	30	0,5	54
32. MK 1 LV Sinus BLINK STUDY RHYTHMIA	14	43,7304	30	0,5	31
32. MK 1 LV Sinus BLINK STUDY RHYTHMIA	15	45,6626	30	0,5	14
32. MK 1 LV Sinus BLINK STUDY RHYTHMIA	16	41,2745	30	0,5	11
32. MK 1 LV Sinus BLINK STUDY RHYTHMIA	17	47,2024	30	0,5	70
32. MK 1 LV Sinus BLINK STUDY RHYTHMIA	1	82,7594	35	0,1	0
32. MK 1 LV Sinus BLINK STUDY RHYTHMIA	2	72,7726	35	0,1	0
32. MK 1 LV Sinus BLINK STUDY RHYTHMIA	3	83,31	35	0,1	0
32. MK 1 LV Sinus BLINK STUDY RHYTHMIA	4	93,7004	35	0,1	0
32. MK 1 LV Sinus BLINK STUDY RHYTHMIA	5	74,202	35	0,1	0
32. MK 1 LV Sinus BLINK STUDY RHYTHMIA	6	68,1836	35	0,1	0
32. MK 1 LV Sinus BLINK STUDY RHYTHMIA	7	92,2499	35	0,1	0
32. MK 1 LV Sinus BLINK STUDY RHYTHMIA	8	111,076	35	0,1	54
32. MK 1 LV Sinus BLINK STUDY RHYTHMIA	9	88,0028	35	0,1	1
32. MK 1 LV Sinus BLINK STUDY RHYTHMIA	10	86,4084	35	0,1	0
32. MK 1 LV Sinus BLINK STUDY RHYTHMIA	11	69,8899	35	0,1	0
32. MK 1 LV Sinus BLINK STUDY RHYTHMIA	12	77,4617	35	0,1	0
32. MK 1 LV Sinus BLINK STUDY RHYTHMIA	13	93,6171	35	0,1	54
32. MK 1 LV Sinus BLINK STUDY RHYTHMIA	14	100,822	35	0,1	31
32. MK 1 LV Sinus BLINK STUDY RHYTHMIA	15	107,27	35	0,1	14
32. MK 1 LV Sinus BLINK STUDY RHYTHMIA	16	88,118	35	0,1	11
32. MK 1 LV Sinus BLINK STUDY RHYTHMIA	17	103,306	35	0,1	70
32. MK 1 LV Sinus BLINK STUDY RHYTHMIA	1	73,9656	35	0,15	0
32. MK 1 LV Sinus BLINK STUDY RHYTHMIA	2	64,0215	35	0,15	0
32. MK 1 LV Sinus BLINK STUDY RHYTHMIA	3	72,6811	35	0,15	0
32. MK 1 LV Sinus BLINK STUDY RHYTHMIA	4	82,3774	35	0,15	0
32. MK 1 LV Sinus BLINK STUDY RHYTHMIA	5	64,8176	35	0,15	0
32. MK 1 LV Sinus BLINK STUDY RHYTHMIA	6	59,479	35	0,15	0
32. MK 1 LV Sinus BLINK STUDY RHYTHMIA	7	81,88	35	0,15	0
32. MK 1 LV Sinus BLINK STUDY RHYTHMIA	8	101,217	35	0,15	54
32. MK 1 LV Sinus BLINK STUDY RHYTHMIA	9	78,9192	35	0,15	1
32. MK 1 LV Sinus BLINK STUDY RHYTHMIA	10	77,9571	35	0,15	0
32. MK 1 LV Sinus BLINK STUDY RHYTHMIA	11	61,4046	35	0,15	0
32. MK 1 LV Sinus BLINK STUDY RHYTHMIA	12	67,4216	35	0,15	0
32. MK 1 LV Sinus BLINK STUDY RHYTHMIA	13	82,9528	35	0,15	54
32. MK 1 LV Sinus BLINK STUDY RHYTHMIA	14	84,7025	35	0,15	31
32. MK 1 LV Sinus BLINK STUDY RHYTHMIA	15	91,3017	35	0,15	14
32. MK 1 LV Sinus BLINK STUDY RHYTHMIA	16	77,0559	35	0,15	11
32. MK 1 LV Sinus BLINK STUDY RHYTHMIA	17	95,4613	35	0,15	70
32. MK 1 LV Sinus BLINK STUDY RHYTHMIA	1	67,1008	35	0,2	0
32. MK 1 LV Sinus BLINK STUDY RHYTHMIA	2	58,3422	35	0,2	0
32. MK 1 LV Sinus BLINK STUDY RHYTHMIA	3	66,9818	35	0,2	0
32. MK 1 LV Sinus BLINK STUDY RHYTHMIA	4	74,1874	35	0,2	0
32. MK 1 LV Sinus BLINK STUDY RHYTHMIA	5	58,9996	35	0,2	0
32. MK 1 LV Sinus BLINK STUDY RHYTHMIA	6	53,9102	35	0,2	0
32. MK 1 LV Sinus BLINK STUDY RHYTHMIA	7	73,1177	35	0,2	0
32. MK 1 LV Sinus BLINK STUDY RHYTHMIA	8	92,241	35	0,2	54
32. MK 1 LV Sinus BLINK STUDY RHYTHMIA	9	70,3621	35	0,2	1
32. MK 1 LV Sinus BLINK STUDY RHYTHMIA	10	71,6129	35	0,2	0
32. MK 1 LV Sinus BLINK STUDY RHYTHMIA	11	55,3393	35	0,2	0
32. MK 1 LV Sinus BLINK STUDY RHYTHMIA	12	59,1539	35	0,2	0
32. MK 1 LV Sinus BLINK STUDY RHYTHMIA	13	73,7069	35	0,2	54
32. MK 1 LV Sinus BLINK STUDY RHYTHMIA	14	73,867	35	0,2	31
32. MK 1 LV Sinus BLINK STUDY RHYTHMIA	15	80,2352	35	0,2	14
32. MK 1 LV Sinus BLINK STUDY RHYTHMIA	16	69,534	35	0,2	11
32. MK 1 LV Sinus BLINK STUDY RHYTHMIA	17	87,6252	35	0,2	70
32. MK 1 LV Sinus BLINK STUDY RHYTHMIA	1	62,2251	35	0,25	0
32. MK 1 LV Sinus BLINK STUDY RHYTHMIA	2	54,3901	35	0,25	0
32. MK 1 LV Sinus BLINK STUDY RHYTHMIA	3	61,3485	35	0,25	0
32. MK 1 LV Sinus BLINK STUDY RHYTHMIA	4	68,0793	35	0,25	0
32. MK 1 LV Sinus BLINK STUDY RHYTHMIA	5	55,083	35	0,25	0
32. MK 1 LV Sinus BLINK STUDY RHYTHMIA	6	50,5038	35	0,25	0
32. MK 1 LV Sinus BLINK STUDY RHYTHMIA	7	67,3996	35	0,25	0
32. MK 1 LV Sinus BLINK STUDY RHYTHMIA	8	83,1204	35	0,25	54
32. MK 1 LV Sinus BLINK STUDY RHYTHMIA	9	62,7389	35	0,25	1
32. MK 1 LV Sinus BLINK STUDY RHYTHMIA	10	66,3977	35	0,25	0
32. MK 1 LV Sinus BLINK STUDY RHYTHMIA	11	51,517	35	0,25	0
32. MK 1 LV Sinus BLINK STUDY RHYTHMIA	12	54,9438	35	0,25	0
32. MK 1 LV Sinus BLINK STUDY RHYTHMIA	13	67,0085	35	0,25	54
32. MK 1 LV Sinus BLINK STUDY RHYTHMIA	14	66,1412	35	0,25	31
32. MK 1 LV Sinus BLINK STUDY RHYTHMIA	15	72,0351	35	0,25	14
32. MK 1 LV Sinus BLINK STUDY RHYTHMIA	16	63,3431	35	0,25	11
32. MK 1 LV Sinus BLINK STUDY RHYTHMIA	17	81,1841	35	0,25	70
32. MK 1 LV Sinus BLINK STUDY RHYTHMIA	1	58,0917	35	0,3	0
32. MK 1 LV Sinus BLINK STUDY RHYTHMIA	2	51,338	35	0,3	0
32. MK 1 LV Sinus BLINK STUDY RHYTHMIA	3	57,7128	35	0,3	0
32. MK 1 LV Sinus BLINK STUDY RHYTHMIA	4	63,6045	35	0,3	0
32. MK 1 LV Sinus BLINK STUDY RHYTHMIA	5	52,2369	35	0,3	0
32. MK 1 LV Sinus BLINK STUDY RHYTHMIA	6	48,3428	35	0,3	0
32. MK 1 LV Sinus BLINK STUDY RHYTHMIA	7	63,2368	35	0,3	0
32. MK 1 LV Sinus BLINK STUDY RHYTHMIA	8	74,365	35	0,3	54
32. MK 1 LV Sinus BLINK STUDY RHYTHMIA	9	58,5142	35	0,3	1
32. MK 1 LV Sinus BLINK STUDY RHYTHMIA	10	61,648	35	0,3	0
32. MK 1 LV Sinus BLINK STUDY RHYTHMIA	11	48,4613	35	0,3	0
32. MK 1 LV Sinus BLINK STUDY RHYTHMIA	12	52,1894	35	0,3	0
32. MK 1 LV Sinus BLINK STUDY RHYTHMIA	13	62,6994	35	0,3	54
32. MK 1 LV Sinus BLINK STUDY RHYTHMIA	14	60,7893	35	0,3	31
32. MK 1 LV Sinus BLINK STUDY RHYTHMIA	15	67,5749	35	0,3	14
32. MK 1 LV Sinus BLINK STUDY RHYTHMIA	16	59,2584	35	0,3	11
32. MK 1 LV Sinus BLINK STUDY RHYTHMIA	17	72,4822	35	0,3	70
32. MK 1 LV Sinus BLINK STUDY RHYTHMIA	1	54,9035	35	0,35	0
32. MK 1 LV Sinus BLINK STUDY RHYTHMIA	2	48,3768	35	0,35	0
32. MK 1 LV Sinus BLINK STUDY RHYTHMIA	3	54,1456	35	0,35	0
32. MK 1 LV Sinus BLINK STUDY RHYTHMIA	4	60,8179	35	0,35	0
32. MK 1 LV Sinus BLINK STUDY RHYTHMIA	5	49,2917	35	0,35	0
32. MK 1 LV Sinus BLINK STUDY RHYTHMIA	6	46,2325	35	0,35	0
32. MK 1 LV Sinus BLINK STUDY RHYTHMIA	7	59,7167	35	0,35	0
32. MK 1 LV Sinus BLINK STUDY RHYTHMIA	8	67,7328	35	0,35	54
32. MK 1 LV Sinus BLINK STUDY RHYTHMIA	9	55,321	35	0,35	1
32. MK 1 LV Sinus BLINK STUDY RHYTHMIA	10	57,4653	35	0,35	0
32. MK 1 LV Sinus BLINK STUDY RHYTHMIA	11	46,3962	35	0,35	0
32. MK 1 LV Sinus BLINK STUDY RHYTHMIA	12	49,5561	35	0,35	0
32. MK 1 LV Sinus BLINK STUDY RHYTHMIA	13	61,2168	35	0,35	54
32. MK 1 LV Sinus BLINK STUDY RHYTHMIA	14	56,2145	35	0,35	31
32. MK 1 LV Sinus BLINK STUDY RHYTHMIA	15	61,9905	35	0,35	14
32. MK 1 LV Sinus BLINK STUDY RHYTHMIA	16	55,5963	35	0,35	11
32. MK 1 LV Sinus BLINK STUDY RHYTHMIA	17	66,5823	35	0,35	70
32. MK 1 LV Sinus BLINK STUDY RHYTHMIA	1	52,4333	35	0,4	0
32. MK 1 LV Sinus BLINK STUDY RHYTHMIA	2	46,2169	35	0,4	0
32. MK 1 LV Sinus BLINK STUDY RHYTHMIA	3	50,6152	35	0,4	0
32. MK 1 LV Sinus BLINK STUDY RHYTHMIA	4	57,2923	35	0,4	0
32. MK 1 LV Sinus BLINK STUDY RHYTHMIA	5	46,6207	35	0,4	0
32. MK 1 LV Sinus BLINK STUDY RHYTHMIA	6	44,6143	35	0,4	0
32. MK 1 LV Sinus BLINK STUDY RHYTHMIA	7	56,7112	35	0,4	0
32. MK 1 LV Sinus BLINK STUDY RHYTHMIA	8	62,3943	35	0,4	54
32. MK 1 LV Sinus BLINK STUDY RHYTHMIA	9	52,5861	35	0,4	1
32. MK 1 LV Sinus BLINK STUDY RHYTHMIA	10	54,486	35	0,4	0
32. MK 1 LV Sinus BLINK STUDY RHYTHMIA	11	44,8324	35	0,4	0
32. MK 1 LV Sinus BLINK STUDY RHYTHMIA	12	47,567	35	0,4	0
32. MK 1 LV Sinus BLINK STUDY RHYTHMIA	13	56,5681	35	0,4	54
32. MK 1 LV Sinus BLINK STUDY RHYTHMIA	14	53,9612	35	0,4	31
32. MK 1 LV Sinus BLINK STUDY RHYTHMIA	15	57,5689	35	0,4	14
32. MK 1 LV Sinus BLINK STUDY RHYTHMIA	16	52,6517	35	0,4	11
32. MK 1 LV Sinus BLINK STUDY RHYTHMIA	17	61,9148	35	0,4	70
32. MK 1 LV Sinus BLINK STUDY RHYTHMIA	1	49,898	35	0,45	0
32. MK 1 LV Sinus BLINK STUDY RHYTHMIA	2	44,2175	35	0,45	0
32. MK 1 LV Sinus BLINK STUDY RHYTHMIA	3	48,1386	35	0,45	0
32. MK 1 LV Sinus BLINK STUDY RHYTHMIA	4	54,132	35	0,45	0
32. MK 1 LV Sinus BLINK STUDY RHYTHMIA	5	44,8755	35	0,45	0
32. MK 1 LV Sinus BLINK STUDY RHYTHMIA	6	43,0605	35	0,45	0
32. MK 1 LV Sinus BLINK STUDY RHYTHMIA	7	53,4379	35	0,45	0
32. MK 1 LV Sinus BLINK STUDY RHYTHMIA	8	59,2034	35	0,45	54
32. MK 1 LV Sinus BLINK STUDY RHYTHMIA	9	49,8218	35	0,45	1
32. MK 1 LV Sinus BLINK STUDY RHYTHMIA	10	51,0902	35	0,45	0
32. MK 1 LV Sinus BLINK STUDY RHYTHMIA	11	43,1055	35	0,45	0
32. MK 1 LV Sinus BLINK STUDY RHYTHMIA	12	45,7903	35	0,45	0
32. MK 1 LV Sinus BLINK STUDY RHYTHMIA	13	52,6189	35	0,45	54
32. MK 1 LV Sinus BLINK STUDY RHYTHMIA	14	50,8187	35	0,45	31
32. MK 1 LV Sinus BLINK STUDY RHYTHMIA	15	53,0288	35	0,45	14
32. MK 1 LV Sinus BLINK STUDY RHYTHMIA	16	49,6269	35	0,45	11
32. MK 1 LV Sinus BLINK STUDY RHYTHMIA	17	57,9431	35	0,45	70
32. MK 1 LV Sinus BLINK STUDY RHYTHMIA	1	47,6595	35	0,5	0
32. MK 1 LV Sinus BLINK STUDY RHYTHMIA	2	42,3616	35	0,5	0
32. MK 1 LV Sinus BLINK STUDY RHYTHMIA	3	46,3312	35	0,5	0
32. MK 1 LV Sinus BLINK STUDY RHYTHMIA	4	51,1702	35	0,5	0
32. MK 1 LV Sinus BLINK STUDY RHYTHMIA	5	43,5125	35	0,5	0
32. MK 1 LV Sinus BLINK STUDY RHYTHMIA	6	41,8002	35	0,5	0
32. MK 1 LV Sinus BLINK STUDY RHYTHMIA	7	50,2141	35	0,5	0
32. MK 1 LV Sinus BLINK STUDY RHYTHMIA	8	54,9652	35	0,5	54
32. MK 1 LV Sinus BLINK STUDY RHYTHMIA	9	47,2842	35	0,5	1
32. MK 1 LV Sinus BLINK STUDY RHYTHMIA	10	48,7446	35	0,5	0
32. MK 1 LV Sinus BLINK STUDY RHYTHMIA	11	41,6212	35	0,5	0
32. MK 1 LV Sinus BLINK STUDY RHYTHMIA	12	44,2387	35	0,5	0
32. MK 1 LV Sinus BLINK STUDY RHYTHMIA	13	49,8772	35	0,5	54
32. MK 1 LV Sinus BLINK STUDY RHYTHMIA	14	48,5162	35	0,5	31
32. MK 1 LV Sinus BLINK STUDY RHYTHMIA	15	50,4792	35	0,5	14
32. MK 1 LV Sinus BLINK STUDY RHYTHMIA	16	47,0417	35	0,5	11
32. MK 1 LV Sinus BLINK STUDY RHYTHMIA	17	54,6728	35	0,5	70
32. MK 1 LV Sinus BLINK STUDY RHYTHMIA	1	89,4642	40	0,1	0
32. MK 1 LV Sinus BLINK STUDY RHYTHMIA	2	79,0559	40	0,1	0
32. MK 1 LV Sinus BLINK STUDY RHYTHMIA	3	90,0406	40	0,1	0
32. MK 1 LV Sinus BLINK STUDY RHYTHMIA	4	98,9677	40	0,1	0
32. MK 1 LV Sinus BLINK STUDY RHYTHMIA	5	82,1992	40	0,1	0
32. MK 1 LV Sinus BLINK STUDY RHYTHMIA	6	76,0306	40	0,1	0
32. MK 1 LV Sinus BLINK STUDY RHYTHMIA	7	97,5461	40	0,1	0
32. MK 1 LV Sinus BLINK STUDY RHYTHMIA	8	116,709	40	0,1	54
32. MK 1 LV Sinus BLINK STUDY RHYTHMIA	9	93,4908	40	0,1	1
32. MK 1 LV Sinus BLINK STUDY RHYTHMIA	10	93,5332	40	0,1	0
32. MK 1 LV Sinus BLINK STUDY RHYTHMIA	11	75,9257	40	0,1	0
32. MK 1 LV Sinus BLINK STUDY RHYTHMIA	12	84,4684	40	0,1	0
32. MK 1 LV Sinus BLINK STUDY RHYTHMIA	13	99,1249	40	0,1	54
32. MK 1 LV Sinus BLINK STUDY RHYTHMIA	14	107,357	40	0,1	31
32. MK 1 LV Sinus BLINK STUDY RHYTHMIA	15	113,324	40	0,1	14
32. MK 1 LV Sinus BLINK STUDY RHYTHMIA	16	93,2298	40	0,1	11
32. MK 1 LV Sinus BLINK STUDY RHYTHMIA	17	108,536	40	0,1	70
32. MK 1 LV Sinus BLINK STUDY RHYTHMIA	1	80,1644	40	0,15	0
32. MK 1 LV Sinus BLINK STUDY RHYTHMIA	2	70,1645	40	0,15	0
32. MK 1 LV Sinus BLINK STUDY RHYTHMIA	3	80,3876	40	0,15	0
32. MK 1 LV Sinus BLINK STUDY RHYTHMIA	4	90,6439	40	0,15	0
32. MK 1 LV Sinus BLINK STUDY RHYTHMIA	5	71,6011	40	0,15	0
32. MK 1 LV Sinus BLINK STUDY RHYTHMIA	6	66,8751	40	0,15	0
32. MK 1 LV Sinus BLINK STUDY RHYTHMIA	7	87,5686	40	0,15	0
32. MK 1 LV Sinus BLINK STUDY RHYTHMIA	8	107,745	40	0,15	54
32. MK 1 LV Sinus BLINK STUDY RHYTHMIA	9	84,5599	40	0,15	1
32. MK 1 LV Sinus BLINK STUDY RHYTHMIA	10	84,2689	40	0,15	0
32. MK 1 LV Sinus BLINK STUDY RHYTHMIA	11	67,0395	40	0,15	0
32. MK 1 LV Sinus BLINK STUDY RHYTHMIA	12	73,8198	40	0,15	0
32. MK 1 LV Sinus BLINK STUDY RHYTHMIA	13	90,6312	40	0,15	54
32. MK 1 LV Sinus BLINK STUDY RHYTHMIA	14	95,4342	40	0,15	31
32. MK 1 LV Sinus BLINK STUDY RHYTHMIA	15	101,63	40	0,15	14
32. MK 1 LV Sinus BLINK STUDY RHYTHMIA	16	83,5085	40	0,15	11
32. MK 1 LV Sinus BLINK STUDY RHYTHMIA	17	101,331	40	0,15	70
32. MK 1 LV Sinus BLINK STUDY RHYTHMIA	1	73,6947	40	0,2	0
32. MK 1 LV Sinus BLINK STUDY RHYTHMIA	2	64,2512	40	0,2	0
32. MK 1 LV Sinus BLINK STUDY RHYTHMIA	3	73,2324	40	0,2	0
32. MK 1 LV Sinus BLINK STUDY RHYTHMIA	4	82,7212	40	0,2	0
32. MK 1 LV Sinus BLINK STUDY RHYTHMIA	5	65,4818	40	0,2	0
32. MK 1 LV Sinus BLINK STUDY RHYTHMIA	6	60,7847	40	0,2	0
32. MK 1 LV Sinus BLINK STUDY RHYTHMIA	7	80,8804	40	0,2	0
32. MK 1 LV Sinus BLINK STUDY RHYTHMIA	8	99,9583	40	0,2	54
32. MK 1 LV Sinus BLINK STUDY RHYTHMIA	9	76,4085	40	0,2	1
32. MK 1 LV Sinus BLINK STUDY RHYTHMIA	10	77,2569	40	0,2	0
32. MK 1 LV Sinus BLINK STUDY RHYTHMIA	11	60,6994	40	0,2	0
32. MK 1 LV Sinus BLINK STUDY RHYTHMIA	12	67,9723	40	0,2	0
32. MK 1 LV Sinus BLINK STUDY RHYTHMIA	13	83,7838	40	0,2	54
32. MK 1 LV Sinus BLINK STUDY RHYTHMIA	14	87,3171	40	0,2	31
32. MK 1 LV Sinus BLINK STUDY RHYTHMIA	15	89,8651	40	0,2	14
32. MK 1 LV Sinus BLINK STUDY RHYTHMIA	16	75,7222	40	0,2	11
32. MK 1 LV Sinus BLINK STUDY RHYTHMIA	17	92,9254	40	0,2	70
32. MK 1 LV Sinus BLINK STUDY RHYTHMIA	1	68,3354	40	0,25	0
32. MK 1 LV Sinus BLINK STUDY RHYTHMIA	2	60,2276	40	0,25	0
32. MK 1 LV Sinus BLINK STUDY RHYTHMIA	3	68,1358	40	0,25	0
32. MK 1 LV Sinus BLINK STUDY RHYTHMIA	4	75,7548	40	0,25	0
32. MK 1 LV Sinus BLINK STUDY RHYTHMIA	5	61,3015	40	0,25	0
32. MK 1 LV Sinus BLINK STUDY RHYTHMIA	6	56,8648	40	0,25	0
32. MK 1 LV Sinus BLINK STUDY RHYTHMIA	7	74,8416	40	0,25	0
32. MK 1 LV Sinus BLINK STUDY RHYTHMIA	8	92,6164	40	0,25	54
32. MK 1 LV Sinus BLINK STUDY RHYTHMIA	9	69,5191	40	0,25	1
32. MK 1 LV Sinus BLINK STUDY RHYTHMIA	10	71,8093	40	0,25	0
32. MK 1 LV Sinus BLINK STUDY RHYTHMIA	11	56,7229	40	0,25	0
32. MK 1 LV Sinus BLINK STUDY RHYTHMIA	12	62,1686	40	0,25	0
32. MK 1 LV Sinus BLINK STUDY RHYTHMIA	13	75,7419	40	0,25	54
32. MK 1 LV Sinus BLINK STUDY RHYTHMIA	14	77,8796	40	0,25	31
32. MK 1 LV Sinus BLINK STUDY RHYTHMIA	15	83,0848	40	0,25	14
32. MK 1 LV Sinus BLINK STUDY RHYTHMIA	16	69,5867	40	0,25	11
32. MK 1 LV Sinus BLINK STUDY RHYTHMIA	17	86,9993	40	0,25	70
32. MK 1 LV Sinus BLINK STUDY RHYTHMIA	1	63,9143	40	0,3	0
32. MK 1 LV Sinus BLINK STUDY RHYTHMIA	2	56,9634	40	0,3	0
32. MK 1 LV Sinus BLINK STUDY RHYTHMIA	3	64,449	40	0,3	0
32. MK 1 LV Sinus BLINK STUDY RHYTHMIA	4	70,524	40	0,3	0
32. MK 1 LV Sinus BLINK STUDY RHYTHMIA	5	58,0311	40	0,3	0
32. MK 1 LV Sinus BLINK STUDY RHYTHMIA	6	53,8173	40	0,3	0
32. MK 1 LV Sinus BLINK STUDY RHYTHMIA	7	69,9393	40	0,3	0
32. MK 1 LV Sinus BLINK STUDY RHYTHMIA	8	84,7929	40	0,3	54
32. MK 1 LV Sinus BLINK STUDY RHYTHMIA	9	64,3476	40	0,3	1
32. MK 1 LV Sinus BLINK STUDY RHYTHMIA	10	67,33	40	0,3	0
32. MK 1 LV Sinus BLINK STUDY RHYTHMIA	11	53,6587	40	0,3	0
32. MK 1 LV Sinus BLINK STUDY RHYTHMIA	12	58,1383	40	0,3	0
32. MK 1 LV Sinus BLINK STUDY RHYTHMIA	13	69,3251	40	0,3	54
32. MK 1 LV Sinus BLINK STUDY RHYTHMIA	14	70,6107	40	0,3	31
32. MK 1 LV Sinus BLINK STUDY RHYTHMIA	15	75,6919	40	0,3	14
32. MK 1 LV Sinus BLINK STUDY RHYTHMIA	16	64,8964	40	0,3	11
32. MK 1 LV Sinus BLINK STUDY RHYTHMIA	17	81,2406	40	0,3	70
32. MK 1 LV Sinus BLINK STUDY RHYTHMIA	1	60,4178	40	0,35	0
32. MK 1 LV Sinus BLINK STUDY RHYTHMIA	2	53,7669	40	0,35	0
32. MK 1 LV Sinus BLINK STUDY RHYTHMIA	3	60,0492	40	0,35	0
32. MK 1 LV Sinus BLINK STUDY RHYTHMIA	4	65,9013	40	0,35	0
32. MK 1 LV Sinus BLINK STUDY RHYTHMIA	5	55,0447	40	0,35	0
32. MK 1 LV Sinus BLINK STUDY RHYTHMIA	6	51,4632	40	0,35	0
32. MK 1 LV Sinus BLINK STUDY RHYTHMIA	7	65,8908	40	0,35	0
32. MK 1 LV Sinus BLINK STUDY RHYTHMIA	8	75,7029	40	0,35	54
32. MK 1 LV Sinus BLINK STUDY RHYTHMIA	9	60,6713	40	0,35	1
32. MK 1 LV Sinus BLINK STUDY RHYTHMIA	10	62,8823	40	0,35	0
32. MK 1 LV Sinus BLINK STUDY RHYTHMIA	11	51,4665	40	0,35	0
32. MK 1 LV Sinus BLINK STUDY RHYTHMIA	12	55,6578	40	0,35	0
32. MK 1 LV Sinus BLINK STUDY RHYTHMIA	13	65,6661	40	0,35	54
32. MK 1 LV Sinus BLINK STUDY RHYTHMIA	14	65,4444	40	0,35	31
32. MK 1 LV Sinus BLINK STUDY RHYTHMIA	15	70,2198	40	0,35	14
32. MK 1 LV Sinus BLINK STUDY RHYTHMIA	16	61,3622	40	0,35	11
32. MK 1 LV Sinus BLINK STUDY RHYTHMIA	17	74,0039	40	0,35	70
32. MK 1 LV Sinus BLINK STUDY RHYTHMIA	1	57,7448	40	0,4	0
32. MK 1 LV Sinus BLINK STUDY RHYTHMIA	2	51,1734	40	0,4	0
32. MK 1 LV Sinus BLINK STUDY RHYTHMIA	3	56,607	40	0,4	0
32. MK 1 LV Sinus BLINK STUDY RHYTHMIA	4	63,0608	40	0,4	0
32. MK 1 LV Sinus BLINK STUDY RHYTHMIA	5	52,3798	40	0,4	0
32. MK 1 LV Sinus BLINK STUDY RHYTHMIA	6	49,7949	40	0,4	0
32. MK 1 LV Sinus BLINK STUDY RHYTHMIA	7	62,3172	40	0,4	0
32. MK 1 LV Sinus BLINK STUDY RHYTHMIA	8	69,0326	40	0,4	54
32. MK 1 LV Sinus BLINK STUDY RHYTHMIA	9	57,4552	40	0,4	1
32. MK 1 LV Sinus BLINK STUDY RHYTHMIA	10	59,8781	40	0,4	0
32. MK 1 LV Sinus BLINK STUDY RHYTHMIA	11	49,6961	40	0,4	0
32. MK 1 LV Sinus BLINK STUDY RHYTHMIA	12	53,4352	40	0,4	0
32. MK 1 LV Sinus BLINK STUDY RHYTHMIA	13	62,496	40	0,4	54
32. MK 1 LV Sinus BLINK STUDY RHYTHMIA	14	61,4812	40	0,4	31
32. MK 1 LV Sinus BLINK STUDY RHYTHMIA	15	65,8124	40	0,4	14
32. MK 1 LV Sinus BLINK STUDY RHYTHMIA	16	58,477	40	0,4	11
32. MK 1 LV Sinus BLINK STUDY RHYTHMIA	17	68,9413	40	0,4	70
32. MK 1 LV Sinus BLINK STUDY RHYTHMIA	1	55,5166	40	0,45	0
32. MK 1 LV Sinus BLINK STUDY RHYTHMIA	2	49,2877	40	0,45	0
32. MK 1 LV Sinus BLINK STUDY RHYTHMIA	3	53,6547	40	0,45	0
32. MK 1 LV Sinus BLINK STUDY RHYTHMIA	4	60,0938	40	0,45	0
32. MK 1 LV Sinus BLINK STUDY RHYTHMIA	5	50,2883	40	0,45	0
32. MK 1 LV Sinus BLINK STUDY RHYTHMIA	6	48,2308	40	0,45	0
32. MK 1 LV Sinus BLINK STUDY RHYTHMIA	7	59,6824	40	0,45	0
32. MK 1 LV Sinus BLINK STUDY RHYTHMIA	8	63,5056	40	0,45	54
32. MK 1 LV Sinus BLINK STUDY RHYTHMIA	9	55,2382	40	0,45	1
32. MK 1 LV Sinus BLINK STUDY RHYTHMIA	10	57,4257	40	0,45	0
32. MK 1 LV Sinus BLINK STUDY RHYTHMIA	11	48,2534	40	0,45	0
32. MK 1 LV Sinus BLINK STUDY RHYTHMIA	12	51,5256	40	0,45	0
32. MK 1 LV Sinus BLINK STUDY RHYTHMIA	13	58,9029	40	0,45	54
32. MK 1 LV Sinus BLINK STUDY RHYTHMIA	14	58,4268	40	0,45	31
32. MK 1 LV Sinus BLINK STUDY RHYTHMIA	15	61,136	40	0,45	14
32. MK 1 LV Sinus BLINK STUDY RHYTHMIA	16	55,4081	40	0,45	11
32. MK 1 LV Sinus BLINK STUDY RHYTHMIA	17	64,8084	40	0,45	70
32. MK 1 LV Sinus BLINK STUDY RHYTHMIA	1	53,3159	40	0,5	0
32. MK 1 LV Sinus BLINK STUDY RHYTHMIA	2	47,3708	40	0,5	0
32. MK 1 LV Sinus BLINK STUDY RHYTHMIA	3	51,5358	40	0,5	0
32. MK 1 LV Sinus BLINK STUDY RHYTHMIA	4	57,3489	40	0,5	0
32. MK 1 LV Sinus BLINK STUDY RHYTHMIA	5	48,6674	40	0,5	0
32. MK 1 LV Sinus BLINK STUDY RHYTHMIA	6	46,9861	40	0,5	0
32. MK 1 LV Sinus BLINK STUDY RHYTHMIA	7	56,8925	40	0,5	0
32. MK 1 LV Sinus BLINK STUDY RHYTHMIA	8	59,121	40	0,5	54
32. MK 1 LV Sinus BLINK STUDY RHYTHMIA	9	52,8293	40	0,5	1
32. MK 1 LV Sinus BLINK STUDY RHYTHMIA	10	54,7914	40	0,5	0
32. MK 1 LV Sinus BLINK STUDY RHYTHMIA	11	46,6997	40	0,5	0
32. MK 1 LV Sinus BLINK STUDY RHYTHMIA	12	49,7707	40	0,5	0
32. MK 1 LV Sinus BLINK STUDY RHYTHMIA	13	55,8165	40	0,5	54
32. MK 1 LV Sinus BLINK STUDY RHYTHMIA	14	55,4681	40	0,5	31
32. MK 1 LV Sinus BLINK STUDY RHYTHMIA	15	56,9058	40	0,5	14
32. MK 1 LV Sinus BLINK STUDY RHYTHMIA	16	52,684	40	0,5	11
32. MK 1 LV Sinus BLINK STUDY RHYTHMIA	17	60,6397	40	0,5	70
35. MJ 1 LV BLINK STUDY RHYTHMIA re-created	1	85,9838	10	0,1	0
35. MJ 1 LV BLINK STUDY RHYTHMIA re-created	2	64,3541	10	0,1	0
35. MJ 1 LV BLINK STUDY RHYTHMIA re-created	3	54,1475	10	0,1	40
35. MJ 1 LV BLINK STUDY RHYTHMIA re-created	4	38,3003	10	0,1	12
35. MJ 1 LV BLINK STUDY RHYTHMIA re-created	5	33,2551	10	0,1	0
35. MJ 1 LV BLINK STUDY RHYTHMIA re-created	6	48,9992	10	0,1	0
35. MJ 1 LV BLINK STUDY RHYTHMIA re-created	7	75,3697	10	0,1	5
35. MJ 1 LV BLINK STUDY RHYTHMIA re-created	8	95,9844	10	0,1	2
35. MJ 1 LV BLINK STUDY RHYTHMIA re-created	9	77,6051	10	0,1	39
35. MJ 1 LV BLINK STUDY RHYTHMIA re-created	10	55,034	10	0,1	12
35. MJ 1 LV BLINK STUDY RHYTHMIA re-created	11	56,841	10	0,1	12
35. MJ 1 LV BLINK STUDY RHYTHMIA re-created	12	70,3374	10	0,1	21
35. MJ 1 LV BLINK STUDY RHYTHMIA re-created	13	57,6893	10	0,1	0
35. MJ 1 LV BLINK STUDY RHYTHMIA re-created	14	58,3521	10	0,1	41
35. MJ 1 LV BLINK STUDY RHYTHMIA re-created	15	59,8243	10	0,1	27
35. MJ 1 LV BLINK STUDY RHYTHMIA re-created	16	65,1418	10	0,1	21
35. MJ 1 LV BLINK STUDY RHYTHMIA re-created	17	53,1916	10	0,1	1
35. MJ 1 LV BLINK STUDY RHYTHMIA re-created	1	72,4875	10	0,15	0
35. MJ 1 LV BLINK STUDY RHYTHMIA re-created	2	56,2094	10	0,15	0
35. MJ 1 LV BLINK STUDY RHYTHMIA re-created	3	46,7169	10	0,15	40
35. MJ 1 LV BLINK STUDY RHYTHMIA re-created	4	33,4908	10	0,15	12
35. MJ 1 LV BLINK STUDY RHYTHMIA re-created	5	29,435	10	0,15	0
35. MJ 1 LV BLINK STUDY RHYTHMIA re-created	6	41,8472	10	0,15	0
35. MJ 1 LV BLINK STUDY RHYTHMIA re-created	7	69,4141	10	0,15	5
35. MJ 1 LV BLINK STUDY RHYTHMIA re-created	8	96,7251	10	0,15	2
35. MJ 1 LV BLINK STUDY RHYTHMIA re-created	9	68,5531	10	0,15	39
35. MJ 1 LV BLINK STUDY RHYTHMIA re-created	10	46,0755	10	0,15	12
35. MJ 1 LV BLINK STUDY RHYTHMIA re-created	11	48,0607	10	0,15	12
35. MJ 1 LV BLINK STUDY RHYTHMIA re-created	12	59,8001	10	0,15	21
35. MJ 1 LV BLINK STUDY RHYTHMIA re-created	13	44,0093	10	0,15	0
35. MJ 1 LV BLINK STUDY RHYTHMIA re-created	14	46,9007	10	0,15	41
35. MJ 1 LV BLINK STUDY RHYTHMIA re-created	15	47,7317	10	0,15	27
35. MJ 1 LV BLINK STUDY RHYTHMIA re-created	16	56,6098	10	0,15	21
35. MJ 1 LV BLINK STUDY RHYTHMIA re-created	17	51,445	10	0,15	1
35. MJ 1 LV BLINK STUDY RHYTHMIA re-created	1	62,1426	10	0,2	0
35. MJ 1 LV BLINK STUDY RHYTHMIA re-created	2	50,8377	10	0,2	0
35. MJ 1 LV BLINK STUDY RHYTHMIA re-created	3	40,6853	10	0,2	40
35. MJ 1 LV BLINK STUDY RHYTHMIA re-created	4	29,8304	10	0,2	12
35. MJ 1 LV BLINK STUDY RHYTHMIA re-created	5	26,7984	10	0,2	0
35. MJ 1 LV BLINK STUDY RHYTHMIA re-created	6	36,1987	10	0,2	0
35. MJ 1 LV BLINK STUDY RHYTHMIA re-created	7	56,6967	10	0,2	5
35. MJ 1 LV BLINK STUDY RHYTHMIA re-created	8	85,7451	10	0,2	2
35. MJ 1 LV BLINK STUDY RHYTHMIA re-created	9	63,9132	10	0,2	39
35. MJ 1 LV BLINK STUDY RHYTHMIA re-created	10	45,139	10	0,2	12
35. MJ 1 LV BLINK STUDY RHYTHMIA re-created	11	42,7001	10	0,2	12
35. MJ 1 LV BLINK STUDY RHYTHMIA re-created	12	52,1566	10	0,2	21
35. MJ 1 LV BLINK STUDY RHYTHMIA re-created	13	39,9505	10	0,2	0
35. MJ 1 LV BLINK STUDY RHYTHMIA re-created	14	44,8665	10	0,2	41
35. MJ 1 LV BLINK STUDY RHYTHMIA re-created	15	41,9507	10	0,2	27
35. MJ 1 LV BLINK STUDY RHYTHMIA re-created	16	52,2091	10	0,2	21
35. MJ 1 LV BLINK STUDY RHYTHMIA re-created	17	39,8861	10	0,2	1
35. MJ 1 LV BLINK STUDY RHYTHMIA re-created	1	55,1099	10	0,25	0
35. MJ 1 LV BLINK STUDY RHYTHMIA re-created	2	44,5535	10	0,25	0
35. MJ 1 LV BLINK STUDY RHYTHMIA re-created	3	36,4754	10	0,25	40
35. MJ 1 LV BLINK STUDY RHYTHMIA re-created	4	27,0782	10	0,25	12
35. MJ 1 LV BLINK STUDY RHYTHMIA re-created	5	25,126	10	0,25	0
35. MJ 1 LV BLINK STUDY RHYTHMIA re-created	6	32,579	10	0,25	0
35. MJ 1 LV BLINK STUDY RHYTHMIA re-created	7	50,148	10	0,25	5
35. MJ 1 LV BLINK STUDY RHYTHMIA re-created	8	79,9306	10	0,25	2
35. MJ 1 LV BLINK STUDY RHYTHMIA re-created	9	60,1611	10	0,25	39
35. MJ 1 LV BLINK STUDY RHYTHMIA re-created	10	37,9591	10	0,25	12
35. MJ 1 LV BLINK STUDY RHYTHMIA re-created	11	37,6542	10	0,25	12
35. MJ 1 LV BLINK STUDY RHYTHMIA re-created	12	46,7626	10	0,25	21
35. MJ 1 LV BLINK STUDY RHYTHMIA re-created	13	35,1706	10	0,25	0
35. MJ 1 LV BLINK STUDY RHYTHMIA re-created	14	41,9854	10	0,25	41
35. MJ 1 LV BLINK STUDY RHYTHMIA re-created	15	36,8697	10	0,25	27
35. MJ 1 LV BLINK STUDY RHYTHMIA re-created	16	50,8639	10	0,25	21
35. MJ 1 LV BLINK STUDY RHYTHMIA re-created	17	34,7296	10	0,25	1
35. MJ 1 LV BLINK STUDY RHYTHMIA re-created	1	48,9234	10	0,3	0
35. MJ 1 LV BLINK STUDY RHYTHMIA re-created	2	41,6052	10	0,3	0
35. MJ 1 LV BLINK STUDY RHYTHMIA re-created	3	33,4574	10	0,3	40
35. MJ 1 LV BLINK STUDY RHYTHMIA re-created	4	24,8416	10	0,3	12
35. MJ 1 LV BLINK STUDY RHYTHMIA re-created	5	23,1609	10	0,3	0
35. MJ 1 LV BLINK STUDY RHYTHMIA re-created	6	29,33	10	0,3	0
35. MJ 1 LV BLINK STUDY RHYTHMIA re-created	7	44,9652	10	0,3	5
35. MJ 1 LV BLINK STUDY RHYTHMIA re-created	8	72,8477	10	0,3	2
35. MJ 1 LV BLINK STUDY RHYTHMIA re-created	9	55,3146	10	0,3	39
35. MJ 1 LV BLINK STUDY RHYTHMIA re-created	10	34,8713	10	0,3	12
35. MJ 1 LV BLINK STUDY RHYTHMIA re-created	11	34,6262	10	0,3	12
35. MJ 1 LV BLINK STUDY RHYTHMIA re-created	12	42,3043	10	0,3	21
35. MJ 1 LV BLINK STUDY RHYTHMIA re-created	13	32,1325	10	0,3	0
35. MJ 1 LV BLINK STUDY RHYTHMIA re-created	14	38,6931	10	0,3	41
35. MJ 1 LV BLINK STUDY RHYTHMIA re-created	15	30,5701	10	0,3	27
35. MJ 1 LV BLINK STUDY RHYTHMIA re-created	16	44,8353	10	0,3	21
35. MJ 1 LV BLINK STUDY RHYTHMIA re-created	17	28,2552	10	0,3	1
35. MJ 1 LV BLINK STUDY RHYTHMIA re-created	1	44,3635	10	0,35	0
35. MJ 1 LV BLINK STUDY RHYTHMIA re-created	2	38,2177	10	0,35	0
35. MJ 1 LV BLINK STUDY RHYTHMIA re-created	3	31,2218	10	0,35	40
35. MJ 1 LV BLINK STUDY RHYTHMIA re-created	4	23,3519	10	0,35	12
35. MJ 1 LV BLINK STUDY RHYTHMIA re-created	5	21,9472	10	0,35	0
35. MJ 1 LV BLINK STUDY RHYTHMIA re-created	6	27,2848	10	0,35	0
35. MJ 1 LV BLINK STUDY RHYTHMIA re-created	7	40,3171	10	0,35	5
35. MJ 1 LV BLINK STUDY RHYTHMIA re-created	8	66,7999	10	0,35	2
35. MJ 1 LV BLINK STUDY RHYTHMIA re-created	9	49,1034	10	0,35	39
35. MJ 1 LV BLINK STUDY RHYTHMIA re-created	10	33,394	10	0,35	12
35. MJ 1 LV BLINK STUDY RHYTHMIA re-created	11	32,045	10	0,35	12
35. MJ 1 LV BLINK STUDY RHYTHMIA re-created	12	38,2784	10	0,35	21
35. MJ 1 LV BLINK STUDY RHYTHMIA re-created	13	29,2356	10	0,35	0
35. MJ 1 LV BLINK STUDY RHYTHMIA re-created	14	35,7722	10	0,35	41
35. MJ 1 LV BLINK STUDY RHYTHMIA re-created	15	28,6365	10	0,35	27
35. MJ 1 LV BLINK STUDY RHYTHMIA re-created	16	39,7739	10	0,35	21
35. MJ 1 LV BLINK STUDY RHYTHMIA re-created	17	30,2948	10	0,35	1
35. MJ 1 LV BLINK STUDY RHYTHMIA re-created	1	40,8547	10	0,4	0
35. MJ 1 LV BLINK STUDY RHYTHMIA re-created	2	34,6235	10	0,4	0
35. MJ 1 LV BLINK STUDY RHYTHMIA re-created	3	28,7797	10	0,4	40
35. MJ 1 LV BLINK STUDY RHYTHMIA re-created	4	21,7816	10	0,4	12
35. MJ 1 LV BLINK STUDY RHYTHMIA re-created	5	20,6405	10	0,4	0
35. MJ 1 LV BLINK STUDY RHYTHMIA re-created	6	25,4346	10	0,4	0
35. MJ 1 LV BLINK STUDY RHYTHMIA re-created	7	37,0677	10	0,4	5
35. MJ 1 LV BLINK STUDY RHYTHMIA re-created	8	62,437	10	0,4	2
35. MJ 1 LV BLINK STUDY RHYTHMIA re-created	9	46,1105	10	0,4	39
35. MJ 1 LV BLINK STUDY RHYTHMIA re-created	10	30,8603	10	0,4	12
35. MJ 1 LV BLINK STUDY RHYTHMIA re-created	11	29,8274	10	0,4	12
35. MJ 1 LV BLINK STUDY RHYTHMIA re-created	12	35,3474	10	0,4	21
35. MJ 1 LV BLINK STUDY RHYTHMIA re-created	13	27,3142	10	0,4	0
35. MJ 1 LV BLINK STUDY RHYTHMIA re-created	14	33,8701	10	0,4	41
35. MJ 1 LV BLINK STUDY RHYTHMIA re-created	15	26,9472	10	0,4	27
35. MJ 1 LV BLINK STUDY RHYTHMIA re-created	16	35,2455	10	0,4	21
35. MJ 1 LV BLINK STUDY RHYTHMIA re-created	17	29,2276	10	0,4	1
35. MJ 1 LV BLINK STUDY RHYTHMIA re-created	1	37,1852	10	0,45	0
35. MJ 1 LV BLINK STUDY RHYTHMIA re-created	2	31,6367	10	0,45	0
35. MJ 1 LV BLINK STUDY RHYTHMIA re-created	3	26,0938	10	0,45	40
35. MJ 1 LV BLINK STUDY RHYTHMIA re-created	4	20,5041	10	0,45	12
35. MJ 1 LV BLINK STUDY RHYTHMIA re-created	5	19,5924	10	0,45	0
35. MJ 1 LV BLINK STUDY RHYTHMIA re-created	6	24,2075	10	0,45	0
35. MJ 1 LV BLINK STUDY RHYTHMIA re-created	7	33,7506	10	0,45	5
35. MJ 1 LV BLINK STUDY RHYTHMIA re-created	8	59,3968	10	0,45	2
35. MJ 1 LV BLINK STUDY RHYTHMIA re-created	9	42,0364	10	0,45	39
35. MJ 1 LV BLINK STUDY RHYTHMIA re-created	10	27,832	10	0,45	12
35. MJ 1 LV BLINK STUDY RHYTHMIA re-created	11	26,4911	10	0,45	12
35. MJ 1 LV BLINK STUDY RHYTHMIA re-created	12	31,1045	10	0,45	21
35. MJ 1 LV BLINK STUDY RHYTHMIA re-created	13	26,3795	10	0,45	0
35. MJ 1 LV BLINK STUDY RHYTHMIA re-created	14	32,4281	10	0,45	41
35. MJ 1 LV BLINK STUDY RHYTHMIA re-created	15	23,3167	10	0,45	27
35. MJ 1 LV BLINK STUDY RHYTHMIA re-created	16	33,0826	10	0,45	21
35. MJ 1 LV BLINK STUDY RHYTHMIA re-created	17	26,9705	10	0,45	1
35. MJ 1 LV BLINK STUDY RHYTHMIA re-created	1	32,5386	10	0,5	0
35. MJ 1 LV BLINK STUDY RHYTHMIA re-created	2	28,8917	10	0,5	0
35. MJ 1 LV BLINK STUDY RHYTHMIA re-created	3	24,5234	10	0,5	40
35. MJ 1 LV BLINK STUDY RHYTHMIA re-created	4	19,4658	10	0,5	12
35. MJ 1 LV BLINK STUDY RHYTHMIA re-created	5	18,6161	10	0,5	0
35. MJ 1 LV BLINK STUDY RHYTHMIA re-created	6	22,5063	10	0,5	0
35. MJ 1 LV BLINK STUDY RHYTHMIA re-created	7	30,6702	10	0,5	5
35. MJ 1 LV BLINK STUDY RHYTHMIA re-created	8	56,7811	10	0,5	2
35. MJ 1 LV BLINK STUDY RHYTHMIA re-created	9	40,4497	10	0,5	39
35. MJ 1 LV BLINK STUDY RHYTHMIA re-created	10	24,2532	10	0,5	12
35. MJ 1 LV BLINK STUDY RHYTHMIA re-created	11	24,1771	10	0,5	12
35. MJ 1 LV BLINK STUDY RHYTHMIA re-created	12	29,2053	10	0,5	21
35. MJ 1 LV BLINK STUDY RHYTHMIA re-created	13	25,6208	10	0,5	0
35. MJ 1 LV BLINK STUDY RHYTHMIA re-created	14	31,1395	10	0,5	41
35. MJ 1 LV BLINK STUDY RHYTHMIA re-created	15	20,8023	10	0,5	27
35. MJ 1 LV BLINK STUDY RHYTHMIA re-created	16	29,5724	10	0,5	21
35. MJ 1 LV BLINK STUDY RHYTHMIA re-created	17	18,5685	10	0,5	1
35. MJ 1 LV BLINK STUDY RHYTHMIA re-created	1	96,0773	15	0,1	0
35. MJ 1 LV BLINK STUDY RHYTHMIA re-created	2	74,0485	15	0,1	0
35. MJ 1 LV BLINK STUDY RHYTHMIA re-created	3	59,4451	15	0,1	40
35. MJ 1 LV BLINK STUDY RHYTHMIA re-created	4	46,6703	15	0,1	12
35. MJ 1 LV BLINK STUDY RHYTHMIA re-created	5	40,2869	15	0,1	0
35. MJ 1 LV BLINK STUDY RHYTHMIA re-created	6	54,6783	15	0,1	0
35. MJ 1 LV BLINK STUDY RHYTHMIA re-created	7	83,0162	15	0,1	5
35. MJ 1 LV BLINK STUDY RHYTHMIA re-created	8	101,591	15	0,1	2
35. MJ 1 LV BLINK STUDY RHYTHMIA re-created	9	74,2005	15	0,1	39
35. MJ 1 LV BLINK STUDY RHYTHMIA re-created	10	60,1149	15	0,1	12
35. MJ 1 LV BLINK STUDY RHYTHMIA re-created	11	62,8917	15	0,1	12
35. MJ 1 LV BLINK STUDY RHYTHMIA re-created	12	75,7521	15	0,1	21
35. MJ 1 LV BLINK STUDY RHYTHMIA re-created	13	63,7313	15	0,1	0
35. MJ 1 LV BLINK STUDY RHYTHMIA re-created	14	67,9071	15	0,1	41
35. MJ 1 LV BLINK STUDY RHYTHMIA re-created	15	65,4697	15	0,1	27
35. MJ 1 LV BLINK STUDY RHYTHMIA re-created	16	74,3815	15	0,1	21
35. MJ 1 LV BLINK STUDY RHYTHMIA re-created	17	59,2837	15	0,1	1
35. MJ 1 LV BLINK STUDY RHYTHMIA re-created	1	79,1045	15	0,15	0
35. MJ 1 LV BLINK STUDY RHYTHMIA re-created	2	65,0659	15	0,15	0
35. MJ 1 LV BLINK STUDY RHYTHMIA re-created	3	51,716	15	0,15	40
35. MJ 1 LV BLINK STUDY RHYTHMIA re-created	4	40,0915	15	0,15	12
35. MJ 1 LV BLINK STUDY RHYTHMIA re-created	5	35,4779	15	0,15	0
35. MJ 1 LV BLINK STUDY RHYTHMIA re-created	6	47,2175	15	0,15	0
35. MJ 1 LV BLINK STUDY RHYTHMIA re-created	7	74,9007	15	0,15	5
35. MJ 1 LV BLINK STUDY RHYTHMIA re-created	8	96,0459	15	0,15	2
35. MJ 1 LV BLINK STUDY RHYTHMIA re-created	9	70,4353	15	0,15	39
35. MJ 1 LV BLINK STUDY RHYTHMIA re-created	10	54,262	15	0,15	12
35. MJ 1 LV BLINK STUDY RHYTHMIA re-created	11	54,2023	15	0,15	12
35. MJ 1 LV BLINK STUDY RHYTHMIA re-created	12	64,6987	15	0,15	21
35. MJ 1 LV BLINK STUDY RHYTHMIA re-created	13	51,9595	15	0,15	0
35. MJ 1 LV BLINK STUDY RHYTHMIA re-created	14	54,2339	15	0,15	41
35. MJ 1 LV BLINK STUDY RHYTHMIA re-created	15	59,0085	15	0,15	27
35. MJ 1 LV BLINK STUDY RHYTHMIA re-created	16	63,5023	15	0,15	21
35. MJ 1 LV BLINK STUDY RHYTHMIA re-created	17	51,9955	15	0,15	1
35. MJ 1 LV BLINK STUDY RHYTHMIA re-created	1	69,4551	15	0,2	0
35. MJ 1 LV BLINK STUDY RHYTHMIA re-created	2	57,7027	15	0,2	0
35. MJ 1 LV BLINK STUDY RHYTHMIA re-created	3	45,5652	15	0,2	40
35. MJ 1 LV BLINK STUDY RHYTHMIA re-created	4	36,3101	15	0,2	12
35. MJ 1 LV BLINK STUDY RHYTHMIA re-created	5	32,7526	15	0,2	0
35. MJ 1 LV BLINK STUDY RHYTHMIA re-created	6	42,3175	15	0,2	0
35. MJ 1 LV BLINK STUDY RHYTHMIA re-created	7	67,7642	15	0,2	5
35. MJ 1 LV BLINK STUDY RHYTHMIA re-created	8	89,1849	15	0,2	2
35. MJ 1 LV BLINK STUDY RHYTHMIA re-created	9	65,7619	15	0,2	39
35. MJ 1 LV BLINK STUDY RHYTHMIA re-created	10	49,6219	15	0,2	12
35. MJ 1 LV BLINK STUDY RHYTHMIA re-created	11	49,1242	15	0,2	12
35. MJ 1 LV BLINK STUDY RHYTHMIA re-created	12	56,5845	15	0,2	21
35. MJ 1 LV BLINK STUDY RHYTHMIA re-created	13	46,1177	15	0,2	0
35. MJ 1 LV BLINK STUDY RHYTHMIA re-created	14	50,5905	15	0,2	41
35. MJ 1 LV BLINK STUDY RHYTHMIA re-created	15	51,7194	15	0,2	27
35. MJ 1 LV BLINK STUDY RHYTHMIA re-created	16	58,0529	15	0,2	21
35. MJ 1 LV BLINK STUDY RHYTHMIA re-created	17	48,6854	15	0,2	1
35. MJ 1 LV BLINK STUDY RHYTHMIA re-created	1	60,9943	15	0,25	0
35. MJ 1 LV BLINK STUDY RHYTHMIA re-created	2	52,2905	15	0,25	0
35. MJ 1 LV BLINK STUDY RHYTHMIA re-created	3	41,6154	15	0,25	40
35. MJ 1 LV BLINK STUDY RHYTHMIA re-created	4	32,8119	15	0,25	12
35. MJ 1 LV BLINK STUDY RHYTHMIA re-created	5	30,4052	15	0,25	0
35. MJ 1 LV BLINK STUDY RHYTHMIA re-created	6	38,6552	15	0,25	0
35. MJ 1 LV BLINK STUDY RHYTHMIA re-created	7	56,4236	15	0,25	5
35. MJ 1 LV BLINK STUDY RHYTHMIA re-created	8	81,3565	15	0,25	2
35. MJ 1 LV BLINK STUDY RHYTHMIA re-created	9	61,6543	15	0,25	39
35. MJ 1 LV BLINK STUDY RHYTHMIA re-created	10	45,8357	15	0,25	12
35. MJ 1 LV BLINK STUDY RHYTHMIA re-created	11	44,8886	15	0,25	12
35. MJ 1 LV BLINK STUDY RHYTHMIA re-created	12	51,7136	15	0,25	21
35. MJ 1 LV BLINK STUDY RHYTHMIA re-created	13	41,4012	15	0,25	0
35. MJ 1 LV BLINK STUDY RHYTHMIA re-created	14	45,8868	15	0,25	41
35. MJ 1 LV BLINK STUDY RHYTHMIA re-created	15	45,024	15	0,25	27
35. MJ 1 LV BLINK STUDY RHYTHMIA re-created	16	55,4568	15	0,25	21
35. MJ 1 LV BLINK STUDY RHYTHMIA re-created	17	43,1094	15	0,25	1
35. MJ 1 LV BLINK STUDY RHYTHMIA re-created	1	54,3798	15	0,3	0
35. MJ 1 LV BLINK STUDY RHYTHMIA re-created	2	47,6714	15	0,3	0
35. MJ 1 LV BLINK STUDY RHYTHMIA re-created	3	39,0031	15	0,3	40
35. MJ 1 LV BLINK STUDY RHYTHMIA re-created	4	30,4151	15	0,3	12
35. MJ 1 LV BLINK STUDY RHYTHMIA re-created	5	28,3374	15	0,3	0
35. MJ 1 LV BLINK STUDY RHYTHMIA re-created	6	35,9845	15	0,3	0
35. MJ 1 LV BLINK STUDY RHYTHMIA re-created	7	52,2259	15	0,3	5
35. MJ 1 LV BLINK STUDY RHYTHMIA re-created	8	81,4096	15	0,3	2
35. MJ 1 LV BLINK STUDY RHYTHMIA re-created	9	54,2721	15	0,3	39
35. MJ 1 LV BLINK STUDY RHYTHMIA re-created	10	40,4213	15	0,3	12
35. MJ 1 LV BLINK STUDY RHYTHMIA re-created	11	41,6684	15	0,3	12
35. MJ 1 LV BLINK STUDY RHYTHMIA re-created	12	47,8003	15	0,3	21
35. MJ 1 LV BLINK STUDY RHYTHMIA re-created	13	39,5499	15	0,3	0
35. MJ 1 LV BLINK STUDY RHYTHMIA re-created	14	43,9528	15	0,3	41
35. MJ 1 LV BLINK STUDY RHYTHMIA re-created	15	41,6412	15	0,3	27
35. MJ 1 LV BLINK STUDY RHYTHMIA re-created	16	51,2199	15	0,3	21
35. MJ 1 LV BLINK STUDY RHYTHMIA re-created	17	46,9998	15	0,3	1
35. MJ 1 LV BLINK STUDY RHYTHMIA re-created	1	49,5159	15	0,35	0
35. MJ 1 LV BLINK STUDY RHYTHMIA re-created	2	42,9704	15	0,35	0
35. MJ 1 LV BLINK STUDY RHYTHMIA re-created	3	36,2412	15	0,35	40
35. MJ 1 LV BLINK STUDY RHYTHMIA re-created	4	28,7223	15	0,35	12
35. MJ 1 LV BLINK STUDY RHYTHMIA re-created	5	26,7008	15	0,35	0
35. MJ 1 LV BLINK STUDY RHYTHMIA re-created	6	33,0925	15	0,35	0
35. MJ 1 LV BLINK STUDY RHYTHMIA re-created	7	49,4973	15	0,35	5
35. MJ 1 LV BLINK STUDY RHYTHMIA re-created	8	76,6745	15	0,35	2
35. MJ 1 LV BLINK STUDY RHYTHMIA re-created	9	50,7081	15	0,35	39
35. MJ 1 LV BLINK STUDY RHYTHMIA re-created	10	37,9612	15	0,35	12
35. MJ 1 LV BLINK STUDY RHYTHMIA re-created	11	36,9231	15	0,35	12
35. MJ 1 LV BLINK STUDY RHYTHMIA re-created	12	43,626	15	0,35	21
35. MJ 1 LV BLINK STUDY RHYTHMIA re-created	13	36,8408	15	0,35	0
35. MJ 1 LV BLINK STUDY RHYTHMIA re-created	14	44,1478	15	0,35	41
35. MJ 1 LV BLINK STUDY RHYTHMIA re-created	15	35,4443	15	0,35	27
35. MJ 1 LV BLINK STUDY RHYTHMIA re-created	16	47,4604	15	0,35	21
35. MJ 1 LV BLINK STUDY RHYTHMIA re-created	17	32,2803	15	0,35	1
35. MJ 1 LV BLINK STUDY RHYTHMIA re-created	1	45,9388	15	0,4	0
35. MJ 1 LV BLINK STUDY RHYTHMIA re-created	2	39,499	15	0,4	0
35. MJ 1 LV BLINK STUDY RHYTHMIA re-created	3	33,8757	15	0,4	40
35. MJ 1 LV BLINK STUDY RHYTHMIA re-created	4	27,4829	15	0,4	12
35. MJ 1 LV BLINK STUDY RHYTHMIA re-created	5	25,4027	15	0,4	0
35. MJ 1 LV BLINK STUDY RHYTHMIA re-created	6	31,3804	15	0,4	0
35. MJ 1 LV BLINK STUDY RHYTHMIA re-created	7	47,2748	15	0,4	5
35. MJ 1 LV BLINK STUDY RHYTHMIA re-created	8	75,2033	15	0,4	2
35. MJ 1 LV BLINK STUDY RHYTHMIA re-created	9	47,9149	15	0,4	39
35. MJ 1 LV BLINK STUDY RHYTHMIA re-created	10	35,1458	15	0,4	12
35. MJ 1 LV BLINK STUDY RHYTHMIA re-created	11	34,4383	15	0,4	12
35. MJ 1 LV BLINK STUDY RHYTHMIA re-created	12	40,6966	15	0,4	21
35. MJ 1 LV BLINK STUDY RHYTHMIA re-created	13	35,0169	15	0,4	0
35. MJ 1 LV BLINK STUDY RHYTHMIA re-created	14	42,7438	15	0,4	41
35. MJ 1 LV BLINK STUDY RHYTHMIA re-created	15	32,6384	15	0,4	27
35. MJ 1 LV BLINK STUDY RHYTHMIA re-created	16	45,7491	15	0,4	21
35. MJ 1 LV BLINK STUDY RHYTHMIA re-created	17	28,75	15	0,4	1
35. MJ 1 LV BLINK STUDY RHYTHMIA re-created	1	41,2509	15	0,45	0
35. MJ 1 LV BLINK STUDY RHYTHMIA re-created	2	36,0157	15	0,45	0
35. MJ 1 LV BLINK STUDY RHYTHMIA re-created	3	31,5389	15	0,45	40
35. MJ 1 LV BLINK STUDY RHYTHMIA re-created	4	26,0468	15	0,45	12
35. MJ 1 LV BLINK STUDY RHYTHMIA re-created	5	23,7981	15	0,45	0
35. MJ 1 LV BLINK STUDY RHYTHMIA re-created	6	29,4546	15	0,45	0
35. MJ 1 LV BLINK STUDY RHYTHMIA re-created	7	43,4812	15	0,45	5
35. MJ 1 LV BLINK STUDY RHYTHMIA re-created	8	71,8143	15	0,45	2
35. MJ 1 LV BLINK STUDY RHYTHMIA re-created	9	43,6984	15	0,45	39
35. MJ 1 LV BLINK STUDY RHYTHMIA re-created	10	32,5826	15	0,45	12
35. MJ 1 LV BLINK STUDY RHYTHMIA re-created	11	32,2585	15	0,45	12
35. MJ 1 LV BLINK STUDY RHYTHMIA re-created	12	36,4739	15	0,45	21
35. MJ 1 LV BLINK STUDY RHYTHMIA re-created	13	33,1836	15	0,45	0
35. MJ 1 LV BLINK STUDY RHYTHMIA re-created	14	39,5466	15	0,45	41
35. MJ 1 LV BLINK STUDY RHYTHMIA re-created	15	29,3559	15	0,45	27
35. MJ 1 LV BLINK STUDY RHYTHMIA re-created	16	41,4678	15	0,45	21
35. MJ 1 LV BLINK STUDY RHYTHMIA re-created	17	26,2975	15	0,45	1
35. MJ 1 LV BLINK STUDY RHYTHMIA re-created	1	37,8021	15	0,5	0
35. MJ 1 LV BLINK STUDY RHYTHMIA re-created	2	32,9033	15	0,5	0
35. MJ 1 LV BLINK STUDY RHYTHMIA re-created	3	29,5256	15	0,5	40
35. MJ 1 LV BLINK STUDY RHYTHMIA re-created	4	24,9982	15	0,5	12
35. MJ 1 LV BLINK STUDY RHYTHMIA re-created	5	22,4125	15	0,5	0
35. MJ 1 LV BLINK STUDY RHYTHMIA re-created	6	27,3875	15	0,5	0
35. MJ 1 LV BLINK STUDY RHYTHMIA re-created	7	38,2835	15	0,5	5
35. MJ 1 LV BLINK STUDY RHYTHMIA re-created	8	68,6166	15	0,5	2
35. MJ 1 LV BLINK STUDY RHYTHMIA re-created	9	42,3786	15	0,5	39
35. MJ 1 LV BLINK STUDY RHYTHMIA re-created	10	31,1167	15	0,5	12
35. MJ 1 LV BLINK STUDY RHYTHMIA re-created	11	29,0252	15	0,5	12
35. MJ 1 LV BLINK STUDY RHYTHMIA re-created	12	33,9306	15	0,5	21
35. MJ 1 LV BLINK STUDY RHYTHMIA re-created	13	31,6993	15	0,5	0
35. MJ 1 LV BLINK STUDY RHYTHMIA re-created	14	38,2879	15	0,5	41
35. MJ 1 LV BLINK STUDY RHYTHMIA re-created	15	27,6394	15	0,5	27
35. MJ 1 LV BLINK STUDY RHYTHMIA re-created	16	37,6058	15	0,5	21
35. MJ 1 LV BLINK STUDY RHYTHMIA re-created	17	24,8362	15	0,5	1
35. MJ 1 LV BLINK STUDY RHYTHMIA re-created	1	102,658	20	0,1	0
35. MJ 1 LV BLINK STUDY RHYTHMIA re-created	2	80,7641	20	0,1	0
35. MJ 1 LV BLINK STUDY RHYTHMIA re-created	3	67,5155	20	0,1	40
35. MJ 1 LV BLINK STUDY RHYTHMIA re-created	4	54,6716	20	0,1	12
35. MJ 1 LV BLINK STUDY RHYTHMIA re-created	5	47,9695	20	0,1	0
35. MJ 1 LV BLINK STUDY RHYTHMIA re-created	6	61,0197	20	0,1	0
35. MJ 1 LV BLINK STUDY RHYTHMIA re-created	7	88,5531	20	0,1	5
35. MJ 1 LV BLINK STUDY RHYTHMIA re-created	8	109,82	20	0,1	2
35. MJ 1 LV BLINK STUDY RHYTHMIA re-created	9	84,4682	20	0,1	39
35. MJ 1 LV BLINK STUDY RHYTHMIA re-created	10	70,3072	20	0,1	12
35. MJ 1 LV BLINK STUDY RHYTHMIA re-created	11	67,7585	20	0,1	12
35. MJ 1 LV BLINK STUDY RHYTHMIA re-created	12	84,8255	20	0,1	21
35. MJ 1 LV BLINK STUDY RHYTHMIA re-created	13	68,0888	20	0,1	0
35. MJ 1 LV BLINK STUDY RHYTHMIA re-created	14	73,2227	20	0,1	41
35. MJ 1 LV BLINK STUDY RHYTHMIA re-created	15	74,4685	20	0,1	27
35. MJ 1 LV BLINK STUDY RHYTHMIA re-created	16	80,8961	20	0,1	21
35. MJ 1 LV BLINK STUDY RHYTHMIA re-created	17	71,1883	20	0,1	1
35. MJ 1 LV BLINK STUDY RHYTHMIA re-created	1	90,1298	20	0,15	0
35. MJ 1 LV BLINK STUDY RHYTHMIA re-created	2	73,12	20	0,15	0
35. MJ 1 LV BLINK STUDY RHYTHMIA re-created	3	58,2684	20	0,15	40
35. MJ 1 LV BLINK STUDY RHYTHMIA re-created	4	48,1307	20	0,15	12
35. MJ 1 LV BLINK STUDY RHYTHMIA re-created	5	42,5506	20	0,15	0
35. MJ 1 LV BLINK STUDY RHYTHMIA re-created	6	54,1161	20	0,15	0
35. MJ 1 LV BLINK STUDY RHYTHMIA re-created	7	80,8283	20	0,15	5
35. MJ 1 LV BLINK STUDY RHYTHMIA re-created	8	104,955	20	0,15	2
35. MJ 1 LV BLINK STUDY RHYTHMIA re-created	9	72,972	20	0,15	39
35. MJ 1 LV BLINK STUDY RHYTHMIA re-created	10	59,4712	20	0,15	12
35. MJ 1 LV BLINK STUDY RHYTHMIA re-created	11	60,6032	20	0,15	12
35. MJ 1 LV BLINK STUDY RHYTHMIA re-created	12	72,2411	20	0,15	21
35. MJ 1 LV BLINK STUDY RHYTHMIA re-created	13	58,3278	20	0,15	0
35. MJ 1 LV BLINK STUDY RHYTHMIA re-created	14	63,2207	20	0,15	41
35. MJ 1 LV BLINK STUDY RHYTHMIA re-created	15	66,3394	20	0,15	27
35. MJ 1 LV BLINK STUDY RHYTHMIA re-created	16	71,7915	20	0,15	21
35. MJ 1 LV BLINK STUDY RHYTHMIA re-created	17	58,6098	20	0,15	1
35. MJ 1 LV BLINK STUDY RHYTHMIA re-created	1	81,2198	20	0,2	0
35. MJ 1 LV BLINK STUDY RHYTHMIA re-created	2	64,8983	20	0,2	0
35. MJ 1 LV BLINK STUDY RHYTHMIA re-created	3	53,2522	20	0,2	40
35. MJ 1 LV BLINK STUDY RHYTHMIA re-created	4	43,2791	20	0,2	12
35. MJ 1 LV BLINK STUDY RHYTHMIA re-created	5	39,3413	20	0,2	0
35. MJ 1 LV BLINK STUDY RHYTHMIA re-created	6	49,3975	20	0,2	0
35. MJ 1 LV BLINK STUDY RHYTHMIA re-created	7	70,6006	20	0,2	5
35. MJ 1 LV BLINK STUDY RHYTHMIA re-created	8	98,3589	20	0,2	2
35. MJ 1 LV BLINK STUDY RHYTHMIA re-created	9	66,0134	20	0,2	39
35. MJ 1 LV BLINK STUDY RHYTHMIA re-created	10	54,4146	20	0,2	12
35. MJ 1 LV BLINK STUDY RHYTHMIA re-created	11	55,3029	20	0,2	12
35. MJ 1 LV BLINK STUDY RHYTHMIA re-created	12	64,2961	20	0,2	21
35. MJ 1 LV BLINK STUDY RHYTHMIA re-created	13	50,8008	20	0,2	0
35. MJ 1 LV BLINK STUDY RHYTHMIA re-created	14	57,8086	20	0,2	41
35. MJ 1 LV BLINK STUDY RHYTHMIA re-created	15	59,9696	20	0,2	27
35. MJ 1 LV BLINK STUDY RHYTHMIA re-created	16	66,2358	20	0,2	21
35. MJ 1 LV BLINK STUDY RHYTHMIA re-created	17	54,0655	20	0,2	1
35. MJ 1 LV BLINK STUDY RHYTHMIA re-created	1	72,4799	20	0,25	0
35. MJ 1 LV BLINK STUDY RHYTHMIA re-created	2	57,8745	20	0,25	0
35. MJ 1 LV BLINK STUDY RHYTHMIA re-created	3	48,2153	20	0,25	40
35. MJ 1 LV BLINK STUDY RHYTHMIA re-created	4	39,5291	20	0,25	12
35. MJ 1 LV BLINK STUDY RHYTHMIA re-created	5	36,4195	20	0,25	0
35. MJ 1 LV BLINK STUDY RHYTHMIA re-created	6	45,9075	20	0,25	0
35. MJ 1 LV BLINK STUDY RHYTHMIA re-created	7	61,7642	20	0,25	5
35. MJ 1 LV BLINK STUDY RHYTHMIA re-created	8	89,9395	20	0,25	2
35. MJ 1 LV BLINK STUDY RHYTHMIA re-created	9	63,7567	20	0,25	39
35. MJ 1 LV BLINK STUDY RHYTHMIA re-created	10	50,3975	20	0,25	12
35. MJ 1 LV BLINK STUDY RHYTHMIA re-created	11	51,1732	20	0,25	12
35. MJ 1 LV BLINK STUDY RHYTHMIA re-created	12	58,2835	20	0,25	21
35. MJ 1 LV BLINK STUDY RHYTHMIA re-created	13	46,373	20	0,25	0
35. MJ 1 LV BLINK STUDY RHYTHMIA re-created	14	48,3417	20	0,25	41
35. MJ 1 LV BLINK STUDY RHYTHMIA re-created	15	53,2671	20	0,25	27
35. MJ 1 LV BLINK STUDY RHYTHMIA re-created	16	62,0808	20	0,25	21
35. MJ 1 LV BLINK STUDY RHYTHMIA re-created	17	51,6917	20	0,25	1
35. MJ 1 LV BLINK STUDY RHYTHMIA re-created	1	65,3139	20	0,3	0
35. MJ 1 LV BLINK STUDY RHYTHMIA re-created	2	53,3736	20	0,3	0
35. MJ 1 LV BLINK STUDY RHYTHMIA re-created	3	44,5349	20	0,3	40
35. MJ 1 LV BLINK STUDY RHYTHMIA re-created	4	36,927	20	0,3	12
35. MJ 1 LV BLINK STUDY RHYTHMIA re-created	5	33,8957	20	0,3	0
35. MJ 1 LV BLINK STUDY RHYTHMIA re-created	6	42,4453	20	0,3	0
35. MJ 1 LV BLINK STUDY RHYTHMIA re-created	7	59,1313	20	0,3	5
35. MJ 1 LV BLINK STUDY RHYTHMIA re-created	8	82,4943	20	0,3	2
35. MJ 1 LV BLINK STUDY RHYTHMIA re-created	9	60,6105	20	0,3	39
35. MJ 1 LV BLINK STUDY RHYTHMIA re-created	10	46,0636	20	0,3	12
35. MJ 1 LV BLINK STUDY RHYTHMIA re-created	11	47,825	20	0,3	12
35. MJ 1 LV BLINK STUDY RHYTHMIA re-created	12	53,3561	20	0,3	21
35. MJ 1 LV BLINK STUDY RHYTHMIA re-created	13	43,0981	20	0,3	0
35. MJ 1 LV BLINK STUDY RHYTHMIA re-created	14	46,5072	20	0,3	41
35. MJ 1 LV BLINK STUDY RHYTHMIA re-created	15	48,9633	20	0,3	27
35. MJ 1 LV BLINK STUDY RHYTHMIA re-created	16	58,2904	20	0,3	21
35. MJ 1 LV BLINK STUDY RHYTHMIA re-created	17	46,7601	20	0,3	1
35. MJ 1 LV BLINK STUDY RHYTHMIA re-created	1	59,0802	20	0,35	0
35. MJ 1 LV BLINK STUDY RHYTHMIA re-created	2	49,4736	20	0,35	0
35. MJ 1 LV BLINK STUDY RHYTHMIA re-created	3	41,6119	20	0,35	40
35. MJ 1 LV BLINK STUDY RHYTHMIA re-created	4	34,2354	20	0,35	12
35. MJ 1 LV BLINK STUDY RHYTHMIA re-created	5	32,2192	20	0,35	0
35. MJ 1 LV BLINK STUDY RHYTHMIA re-created	6	39,5386	20	0,35	0
35. MJ 1 LV BLINK STUDY RHYTHMIA re-created	7	56,6331	20	0,35	5
35. MJ 1 LV BLINK STUDY RHYTHMIA re-created	8	83,3322	20	0,35	2
35. MJ 1 LV BLINK STUDY RHYTHMIA re-created	9	57,6234	20	0,35	39
35. MJ 1 LV BLINK STUDY RHYTHMIA re-created	10	43,6878	20	0,35	12
35. MJ 1 LV BLINK STUDY RHYTHMIA re-created	11	44,8282	20	0,35	12
35. MJ 1 LV BLINK STUDY RHYTHMIA re-created	12	50,2644	20	0,35	21
35. MJ 1 LV BLINK STUDY RHYTHMIA re-created	13	41,7385	20	0,35	0
35. MJ 1 LV BLINK STUDY RHYTHMIA re-created	14	44,3135	20	0,35	41
35. MJ 1 LV BLINK STUDY RHYTHMIA re-created	15	45,6896	20	0,35	27
35. MJ 1 LV BLINK STUDY RHYTHMIA re-created	16	54,0074	20	0,35	21
35. MJ 1 LV BLINK STUDY RHYTHMIA re-created	17	40,762	20	0,35	1
35. MJ 1 LV BLINK STUDY RHYTHMIA re-created	1	53,3718	20	0,4	0
35. MJ 1 LV BLINK STUDY RHYTHMIA re-created	2	44,6026	20	0,4	0
35. MJ 1 LV BLINK STUDY RHYTHMIA re-created	3	38,4876	20	0,4	40
35. MJ 1 LV BLINK STUDY RHYTHMIA re-created	4	32,6224	20	0,4	12
35. MJ 1 LV BLINK STUDY RHYTHMIA re-created	5	30,5198	20	0,4	0
35. MJ 1 LV BLINK STUDY RHYTHMIA re-created	6	37,0946	20	0,4	0
35. MJ 1 LV BLINK STUDY RHYTHMIA re-created	7	51,9504	20	0,4	5
35. MJ 1 LV BLINK STUDY RHYTHMIA re-created	8	78,6157	20	0,4	2
35. MJ 1 LV BLINK STUDY RHYTHMIA re-created	9	55,195	20	0,4	39
35. MJ 1 LV BLINK STUDY RHYTHMIA re-created	10	40,7813	20	0,4	12
35. MJ 1 LV BLINK STUDY RHYTHMIA re-created	11	42,2612	20	0,4	12
35. MJ 1 LV BLINK STUDY RHYTHMIA re-created	12	45,5602	20	0,4	21
35. MJ 1 LV BLINK STUDY RHYTHMIA re-created	13	40,657	20	0,4	0
35. MJ 1 LV BLINK STUDY RHYTHMIA re-created	14	46,571	20	0,4	41
35. MJ 1 LV BLINK STUDY RHYTHMIA re-created	15	41,7802	20	0,4	27
35. MJ 1 LV BLINK STUDY RHYTHMIA re-created	16	49,622	20	0,4	21
35. MJ 1 LV BLINK STUDY RHYTHMIA re-created	17	36,4363	20	0,4	1
35. MJ 1 LV BLINK STUDY RHYTHMIA re-created	1	47,7741	20	0,45	0
35. MJ 1 LV BLINK STUDY RHYTHMIA re-created	2	40,162	20	0,45	0
35. MJ 1 LV BLINK STUDY RHYTHMIA re-created	3	36,4553	20	0,45	40
35. MJ 1 LV BLINK STUDY RHYTHMIA re-created	4	31,0901	20	0,45	12
35. MJ 1 LV BLINK STUDY RHYTHMIA re-created	5	28,9927	20	0,45	0
35. MJ 1 LV BLINK STUDY RHYTHMIA re-created	6	34,7015	20	0,45	0
35. MJ 1 LV BLINK STUDY RHYTHMIA re-created	7	49,3347	20	0,45	5
35. MJ 1 LV BLINK STUDY RHYTHMIA re-created	8	74,685	20	0,45	2
35. MJ 1 LV BLINK STUDY RHYTHMIA re-created	9	50,5693	20	0,45	39
35. MJ 1 LV BLINK STUDY RHYTHMIA re-created	10	37,9849	20	0,45	12
35. MJ 1 LV BLINK STUDY RHYTHMIA re-created	11	38,682	20	0,45	12
35. MJ 1 LV BLINK STUDY RHYTHMIA re-created	12	42,688	20	0,45	21
35. MJ 1 LV BLINK STUDY RHYTHMIA re-created	13	38,9266	20	0,45	0
35. MJ 1 LV BLINK STUDY RHYTHMIA re-created	14	43,6611	20	0,45	41
35. MJ 1 LV BLINK STUDY RHYTHMIA re-created	15	39,5141	20	0,45	27
35. MJ 1 LV BLINK STUDY RHYTHMIA re-created	16	46,2913	20	0,45	21
35. MJ 1 LV BLINK STUDY RHYTHMIA re-created	17	41,4135	20	0,45	1
35. MJ 1 LV BLINK STUDY RHYTHMIA re-created	1	44,2577	20	0,5	0
35. MJ 1 LV BLINK STUDY RHYTHMIA re-created	2	37,082	20	0,5	0
35. MJ 1 LV BLINK STUDY RHYTHMIA re-created	3	34,562	20	0,5	40
35. MJ 1 LV BLINK STUDY RHYTHMIA re-created	4	29,952	20	0,5	12
35. MJ 1 LV BLINK STUDY RHYTHMIA re-created	5	27,6066	20	0,5	0
35. MJ 1 LV BLINK STUDY RHYTHMIA re-created	6	32,5021	20	0,5	0
35. MJ 1 LV BLINK STUDY RHYTHMIA re-created	7	47,0072	20	0,5	5
35. MJ 1 LV BLINK STUDY RHYTHMIA re-created	8	71,0861	20	0,5	2
35. MJ 1 LV BLINK STUDY RHYTHMIA re-created	9	46,2987	20	0,5	39
35. MJ 1 LV BLINK STUDY RHYTHMIA re-created	10	35,4716	20	0,5	12
35. MJ 1 LV BLINK STUDY RHYTHMIA re-created	11	36,0561	20	0,5	12
35. MJ 1 LV BLINK STUDY RHYTHMIA re-created	12	40,562	20	0,5	21
35. MJ 1 LV BLINK STUDY RHYTHMIA re-created	13	37,0246	20	0,5	0
35. MJ 1 LV BLINK STUDY RHYTHMIA re-created	14	41,4334	20	0,5	41
35. MJ 1 LV BLINK STUDY RHYTHMIA re-created	15	34,2853	20	0,5	27
35. MJ 1 LV BLINK STUDY RHYTHMIA re-created	16	43,2494	20	0,5	21
35. MJ 1 LV BLINK STUDY RHYTHMIA re-created	17	39,7013	20	0,5	1
35. MJ 1 LV BLINK STUDY RHYTHMIA re-created	1	108,514	25	0,1	0
35. MJ 1 LV BLINK STUDY RHYTHMIA re-created	2	86,1155	25	0,1	0
35. MJ 1 LV BLINK STUDY RHYTHMIA re-created	3	76,5186	25	0,1	40
35. MJ 1 LV BLINK STUDY RHYTHMIA re-created	4	63,2853	25	0,1	12
35. MJ 1 LV BLINK STUDY RHYTHMIA re-created	5	55,5269	25	0,1	0
35. MJ 1 LV BLINK STUDY RHYTHMIA re-created	6	67,2714	25	0,1	0
35. MJ 1 LV BLINK STUDY RHYTHMIA re-created	7	95,5126	25	0,1	5
35. MJ 1 LV BLINK STUDY RHYTHMIA re-created	8	113,39	25	0,1	2
35. MJ 1 LV BLINK STUDY RHYTHMIA re-created	9	88,4873	25	0,1	39
35. MJ 1 LV BLINK STUDY RHYTHMIA re-created	10	74,1705	25	0,1	12
35. MJ 1 LV BLINK STUDY RHYTHMIA re-created	11	75,5094	25	0,1	12
35. MJ 1 LV BLINK STUDY RHYTHMIA re-created	12	90,0344	25	0,1	21
35. MJ 1 LV BLINK STUDY RHYTHMIA re-created	13	72,7652	25	0,1	0
35. MJ 1 LV BLINK STUDY RHYTHMIA re-created	14	78,616	25	0,1	41
35. MJ 1 LV BLINK STUDY RHYTHMIA re-created	15	83,6222	25	0,1	27
35. MJ 1 LV BLINK STUDY RHYTHMIA re-created	16	89,1738	25	0,1	21
35. MJ 1 LV BLINK STUDY RHYTHMIA re-created	17	70,2904	25	0,1	1
35. MJ 1 LV BLINK STUDY RHYTHMIA re-created	1	98,9152	25	0,15	0
35. MJ 1 LV BLINK STUDY RHYTHMIA re-created	2	78,9455	25	0,15	0
35. MJ 1 LV BLINK STUDY RHYTHMIA re-created	3	66,4184	25	0,15	40
35. MJ 1 LV BLINK STUDY RHYTHMIA re-created	4	55,3435	25	0,15	12
35. MJ 1 LV BLINK STUDY RHYTHMIA re-created	5	49,7225	25	0,15	0
35. MJ 1 LV BLINK STUDY RHYTHMIA re-created	6	60,8277	25	0,15	0
35. MJ 1 LV BLINK STUDY RHYTHMIA re-created	7	88,8897	25	0,15	5
35. MJ 1 LV BLINK STUDY RHYTHMIA re-created	8	109,604	25	0,15	2
35. MJ 1 LV BLINK STUDY RHYTHMIA re-created	9	81,5892	25	0,15	39
35. MJ 1 LV BLINK STUDY RHYTHMIA re-created	10	64,9356	25	0,15	12
35. MJ 1 LV BLINK STUDY RHYTHMIA re-created	11	66,646	25	0,15	12
35. MJ 1 LV BLINK STUDY RHYTHMIA re-created	12	79,4736	25	0,15	21
35. MJ 1 LV BLINK STUDY RHYTHMIA re-created	13	64,045	25	0,15	0
35. MJ 1 LV BLINK STUDY RHYTHMIA re-created	14	68,7317	25	0,15	41
35. MJ 1 LV BLINK STUDY RHYTHMIA re-created	15	74,4484	25	0,15	27
35. MJ 1 LV BLINK STUDY RHYTHMIA re-created	16	81,269	25	0,15	21
35. MJ 1 LV BLINK STUDY RHYTHMIA re-created	17	71,0096	25	0,15	1
35. MJ 1 LV BLINK STUDY RHYTHMIA re-created	1	86,747	25	0,2	0
35. MJ 1 LV BLINK STUDY RHYTHMIA re-created	2	71,6769	25	0,2	0
35. MJ 1 LV BLINK STUDY RHYTHMIA re-created	3	59,581	25	0,2	40
35. MJ 1 LV BLINK STUDY RHYTHMIA re-created	4	49,9071	25	0,2	12
35. MJ 1 LV BLINK STUDY RHYTHMIA re-created	5	45,3999	25	0,2	0
35. MJ 1 LV BLINK STUDY RHYTHMIA re-created	6	55,9998	25	0,2	0
35. MJ 1 LV BLINK STUDY RHYTHMIA re-created	7	80,1095	25	0,2	5
35. MJ 1 LV BLINK STUDY RHYTHMIA re-created	8	105,045	25	0,2	2
35. MJ 1 LV BLINK STUDY RHYTHMIA re-created	9	72,3785	25	0,2	39
35. MJ 1 LV BLINK STUDY RHYTHMIA re-created	10	58,7119	25	0,2	12
35. MJ 1 LV BLINK STUDY RHYTHMIA re-created	11	61,2373	25	0,2	12
35. MJ 1 LV BLINK STUDY RHYTHMIA re-created	12	70,9974	25	0,2	21
35. MJ 1 LV BLINK STUDY RHYTHMIA re-created	13	55,9672	25	0,2	0
35. MJ 1 LV BLINK STUDY RHYTHMIA re-created	14	63,8787	25	0,2	41
35. MJ 1 LV BLINK STUDY RHYTHMIA re-created	15	65,1422	25	0,2	27
35. MJ 1 LV BLINK STUDY RHYTHMIA re-created	16	75,5027	25	0,2	21
35. MJ 1 LV BLINK STUDY RHYTHMIA re-created	17	61,4408	25	0,2	1
35. MJ 1 LV BLINK STUDY RHYTHMIA re-created	1	77,5786	25	0,25	0
35. MJ 1 LV BLINK STUDY RHYTHMIA re-created	2	63,4758	25	0,25	0
35. MJ 1 LV BLINK STUDY RHYTHMIA re-created	3	54,1732	25	0,25	40
35. MJ 1 LV BLINK STUDY RHYTHMIA re-created	4	45,8246	25	0,25	12
35. MJ 1 LV BLINK STUDY RHYTHMIA re-created	5	42,4429	25	0,25	0
35. MJ 1 LV BLINK STUDY RHYTHMIA re-created	6	52,1485	25	0,25	0
35. MJ 1 LV BLINK STUDY RHYTHMIA re-created	7	69,579	25	0,25	5
35. MJ 1 LV BLINK STUDY RHYTHMIA re-created	8	95,3273	25	0,25	2
35. MJ 1 LV BLINK STUDY RHYTHMIA re-created	9	70,6009	25	0,25	39
35. MJ 1 LV BLINK STUDY RHYTHMIA re-created	10	53,8877	25	0,25	12
35. MJ 1 LV BLINK STUDY RHYTHMIA re-created	11	57,127	25	0,25	12
35. MJ 1 LV BLINK STUDY RHYTHMIA re-created	12	64,9522	25	0,25	21
35. MJ 1 LV BLINK STUDY RHYTHMIA re-created	13	50,6218	25	0,25	0
35. MJ 1 LV BLINK STUDY RHYTHMIA re-created	14	59,5887	25	0,25	41
35. MJ 1 LV BLINK STUDY RHYTHMIA re-created	15	58,8754	25	0,25	27
35. MJ 1 LV BLINK STUDY RHYTHMIA re-created	16	68,7335	25	0,25	21
35. MJ 1 LV BLINK STUDY RHYTHMIA re-created	17	56,0527	25	0,25	1
35. MJ 1 LV BLINK STUDY RHYTHMIA re-created	1	69,406	25	0,3	0
35. MJ 1 LV BLINK STUDY RHYTHMIA re-created	2	56,4263	25	0,3	0
35. MJ 1 LV BLINK STUDY RHYTHMIA re-created	3	50,6215	25	0,3	40
35. MJ 1 LV BLINK STUDY RHYTHMIA re-created	4	42,9136	25	0,3	12
35. MJ 1 LV BLINK STUDY RHYTHMIA re-created	5	39,8381	25	0,3	0
35. MJ 1 LV BLINK STUDY RHYTHMIA re-created	6	49,0577	25	0,3	0
35. MJ 1 LV BLINK STUDY RHYTHMIA re-created	7	64,6688	25	0,3	5
35. MJ 1 LV BLINK STUDY RHYTHMIA re-created	8	92,6806	25	0,3	2
35. MJ 1 LV BLINK STUDY RHYTHMIA re-created	9	64,8496	25	0,3	39
35. MJ 1 LV BLINK STUDY RHYTHMIA re-created	10	50,8419	25	0,3	12
35. MJ 1 LV BLINK STUDY RHYTHMIA re-created	11	53,5269	25	0,3	12
35. MJ 1 LV BLINK STUDY RHYTHMIA re-created	12	60,5588	25	0,3	21
35. MJ 1 LV BLINK STUDY RHYTHMIA re-created	13	48,535	25	0,3	0
35. MJ 1 LV BLINK STUDY RHYTHMIA re-created	14	51,5541	25	0,3	41
35. MJ 1 LV BLINK STUDY RHYTHMIA re-created	15	54,3582	25	0,3	27
35. MJ 1 LV BLINK STUDY RHYTHMIA re-created	16	62,9547	25	0,3	21
35. MJ 1 LV BLINK STUDY RHYTHMIA re-created	17	53,7177	25	0,3	1
35. MJ 1 LV BLINK STUDY RHYTHMIA re-created	1	64,7164	25	0,35	0
35. MJ 1 LV BLINK STUDY RHYTHMIA re-created	2	53,2399	25	0,35	0
35. MJ 1 LV BLINK STUDY RHYTHMIA re-created	3	47,2522	25	0,35	40
35. MJ 1 LV BLINK STUDY RHYTHMIA re-created	4	40,3457	25	0,35	12
35. MJ 1 LV BLINK STUDY RHYTHMIA re-created	5	38,0364	25	0,35	0
35. MJ 1 LV BLINK STUDY RHYTHMIA re-created	6	45,8542	25	0,35	0
35. MJ 1 LV BLINK STUDY RHYTHMIA re-created	7	61,9966	25	0,35	5
35. MJ 1 LV BLINK STUDY RHYTHMIA re-created	8	90,261	25	0,35	2
35. MJ 1 LV BLINK STUDY RHYTHMIA re-created	9	64,68	25	0,35	39
35. MJ 1 LV BLINK STUDY RHYTHMIA re-created	10	47,4846	25	0,35	12
35. MJ 1 LV BLINK STUDY RHYTHMIA re-created	11	50,3501	25	0,35	12
35. MJ 1 LV BLINK STUDY RHYTHMIA re-created	12	56,6414	25	0,35	21
35. MJ 1 LV BLINK STUDY RHYTHMIA re-created	13	46,5135	25	0,35	0
35. MJ 1 LV BLINK STUDY RHYTHMIA re-created	14	49,5046	25	0,35	41
35. MJ 1 LV BLINK STUDY RHYTHMIA re-created	15	51,1006	25	0,35	27
35. MJ 1 LV BLINK STUDY RHYTHMIA re-created	16	58,416	25	0,35	21
35. MJ 1 LV BLINK STUDY RHYTHMIA re-created	17	52,0256	25	0,35	1
35. MJ 1 LV BLINK STUDY RHYTHMIA re-created	1	59,9441	25	0,4	0
35. MJ 1 LV BLINK STUDY RHYTHMIA re-created	2	48,1084	25	0,4	0
35. MJ 1 LV BLINK STUDY RHYTHMIA re-created	3	44,7413	25	0,4	40
35. MJ 1 LV BLINK STUDY RHYTHMIA re-created	4	38,4146	25	0,4	12
35. MJ 1 LV BLINK STUDY RHYTHMIA re-created	5	35,6196	25	0,4	0
35. MJ 1 LV BLINK STUDY RHYTHMIA re-created	6	42,8392	25	0,4	0
35. MJ 1 LV BLINK STUDY RHYTHMIA re-created	7	61,9356	25	0,4	5
35. MJ 1 LV BLINK STUDY RHYTHMIA re-created	8	83,4884	25	0,4	2
35. MJ 1 LV BLINK STUDY RHYTHMIA re-created	9	58,2291	25	0,4	39
35. MJ 1 LV BLINK STUDY RHYTHMIA re-created	10	45,2024	25	0,4	12
35. MJ 1 LV BLINK STUDY RHYTHMIA re-created	11	47,5879	25	0,4	12
35. MJ 1 LV BLINK STUDY RHYTHMIA re-created	12	51,5891	25	0,4	21
35. MJ 1 LV BLINK STUDY RHYTHMIA re-created	13	44,5334	25	0,4	0
35. MJ 1 LV BLINK STUDY RHYTHMIA re-created	14	48,9164	25	0,4	41
35. MJ 1 LV BLINK STUDY RHYTHMIA re-created	15	46,9843	25	0,4	27
35. MJ 1 LV BLINK STUDY RHYTHMIA re-created	16	54,5917	25	0,4	21
35. MJ 1 LV BLINK STUDY RHYTHMIA re-created	17	47,139	25	0,4	1
35. MJ 1 LV BLINK STUDY RHYTHMIA re-created	1	55,8545	25	0,45	0
35. MJ 1 LV BLINK STUDY RHYTHMIA re-created	2	45,7359	25	0,45	0
35. MJ 1 LV BLINK STUDY RHYTHMIA re-created	3	42,0327	25	0,45	40
35. MJ 1 LV BLINK STUDY RHYTHMIA re-created	4	36,4375	25	0,45	12
35. MJ 1 LV BLINK STUDY RHYTHMIA re-created	5	34,0422	25	0,45	0
35. MJ 1 LV BLINK STUDY RHYTHMIA re-created	6	40,4961	25	0,45	0
35. MJ 1 LV BLINK STUDY RHYTHMIA re-created	7	57,8523	25	0,45	5
35. MJ 1 LV BLINK STUDY RHYTHMIA re-created	8	79,4997	25	0,45	2
35. MJ 1 LV BLINK STUDY RHYTHMIA re-created	9	56,252	25	0,45	39
35. MJ 1 LV BLINK STUDY RHYTHMIA re-created	10	42,7556	25	0,45	12
35. MJ 1 LV BLINK STUDY RHYTHMIA re-created	11	44,7441	25	0,45	12
35. MJ 1 LV BLINK STUDY RHYTHMIA re-created	12	49,0188	25	0,45	21
35. MJ 1 LV BLINK STUDY RHYTHMIA re-created	13	43,3406	25	0,45	0
35. MJ 1 LV BLINK STUDY RHYTHMIA re-created	14	50,1797	25	0,45	41
35. MJ 1 LV BLINK STUDY RHYTHMIA re-created	15	44,7353	25	0,45	27
35. MJ 1 LV BLINK STUDY RHYTHMIA re-created	16	51,7104	25	0,45	21
35. MJ 1 LV BLINK STUDY RHYTHMIA re-created	17	39,4963	25	0,45	1
35. MJ 1 LV BLINK STUDY RHYTHMIA re-created	1	51,3148	25	0,5	0
35. MJ 1 LV BLINK STUDY RHYTHMIA re-created	2	42,1123	25	0,5	0
35. MJ 1 LV BLINK STUDY RHYTHMIA re-created	3	39,5729	25	0,5	40
35. MJ 1 LV BLINK STUDY RHYTHMIA re-created	4	35,1622	25	0,5	12
35. MJ 1 LV BLINK STUDY RHYTHMIA re-created	5	32,3629	25	0,5	0
35. MJ 1 LV BLINK STUDY RHYTHMIA re-created	6	38,1448	25	0,5	0
35. MJ 1 LV BLINK STUDY RHYTHMIA re-created	7	53,2465	25	0,5	5
35. MJ 1 LV BLINK STUDY RHYTHMIA re-created	8	74,9225	25	0,5	2
35. MJ 1 LV BLINK STUDY RHYTHMIA re-created	9	51,38	25	0,5	39
35. MJ 1 LV BLINK STUDY RHYTHMIA re-created	10	40,5239	25	0,5	12
35. MJ 1 LV BLINK STUDY RHYTHMIA re-created	11	41,6713	25	0,5	12
35. MJ 1 LV BLINK STUDY RHYTHMIA re-created	12	46,7002	25	0,5	21
35. MJ 1 LV BLINK STUDY RHYTHMIA re-created	13	41,5208	25	0,5	0
35. MJ 1 LV BLINK STUDY RHYTHMIA re-created	14	47,465	25	0,5	41
35. MJ 1 LV BLINK STUDY RHYTHMIA re-created	15	41,323	25	0,5	27
35. MJ 1 LV BLINK STUDY RHYTHMIA re-created	16	48,6568	25	0,5	21
35. MJ 1 LV BLINK STUDY RHYTHMIA re-created	17	37,6503	25	0,5	1
35. MJ 1 LV BLINK STUDY RHYTHMIA re-created	1	113,047	30	0,1	0
35. MJ 1 LV BLINK STUDY RHYTHMIA re-created	2	95,5761	30	0,1	0
35. MJ 1 LV BLINK STUDY RHYTHMIA re-created	3	84,7179	30	0,1	40
35. MJ 1 LV BLINK STUDY RHYTHMIA re-created	4	70,7729	30	0,1	12
35. MJ 1 LV BLINK STUDY RHYTHMIA re-created	5	62,3873	30	0,1	0
35. MJ 1 LV BLINK STUDY RHYTHMIA re-created	6	74,5801	30	0,1	0
35. MJ 1 LV BLINK STUDY RHYTHMIA re-created	7	101,041	30	0,1	5
35. MJ 1 LV BLINK STUDY RHYTHMIA re-created	8	118,324	30	0,1	2
35. MJ 1 LV BLINK STUDY RHYTHMIA re-created	9	92,0785	30	0,1	39
35. MJ 1 LV BLINK STUDY RHYTHMIA re-created	10	80,4797	30	0,1	12
35. MJ 1 LV BLINK STUDY RHYTHMIA re-created	11	82,4086	30	0,1	12
35. MJ 1 LV BLINK STUDY RHYTHMIA re-created	12	95,8777	30	0,1	21
35. MJ 1 LV BLINK STUDY RHYTHMIA re-created	13	81,5481	30	0,1	0
35. MJ 1 LV BLINK STUDY RHYTHMIA re-created	14	85,1825	30	0,1	41
35. MJ 1 LV BLINK STUDY RHYTHMIA re-created	15	85,6712	30	0,1	27
35. MJ 1 LV BLINK STUDY RHYTHMIA re-created	16	94,7618	30	0,1	21
35. MJ 1 LV BLINK STUDY RHYTHMIA re-created	17	78,4404	30	0,1	1
35. MJ 1 LV BLINK STUDY RHYTHMIA re-created	1	105,183	30	0,15	0
35. MJ 1 LV BLINK STUDY RHYTHMIA re-created	2	86,0324	30	0,15	0
35. MJ 1 LV BLINK STUDY RHYTHMIA re-created	3	74,1942	30	0,15	40
35. MJ 1 LV BLINK STUDY RHYTHMIA re-created	4	62,5627	30	0,15	12
35. MJ 1 LV BLINK STUDY RHYTHMIA re-created	5	55,8878	30	0,15	0
35. MJ 1 LV BLINK STUDY RHYTHMIA re-created	6	68,0418	30	0,15	0
35. MJ 1 LV BLINK STUDY RHYTHMIA re-created	7	97,9236	30	0,15	5
35. MJ 1 LV BLINK STUDY RHYTHMIA re-created	8	116,017	30	0,15	2
35. MJ 1 LV BLINK STUDY RHYTHMIA re-created	9	85,1559	30	0,15	39
35. MJ 1 LV BLINK STUDY RHYTHMIA re-created	10	69,8081	30	0,15	12
35. MJ 1 LV BLINK STUDY RHYTHMIA re-created	11	74,0076	30	0,15	12
35. MJ 1 LV BLINK STUDY RHYTHMIA re-created	12	84,9028	30	0,15	21
35. MJ 1 LV BLINK STUDY RHYTHMIA re-created	13	71,8471	30	0,15	0
35. MJ 1 LV BLINK STUDY RHYTHMIA re-created	14	74,5022	30	0,15	41
35. MJ 1 LV BLINK STUDY RHYTHMIA re-created	15	77,8028	30	0,15	27
35. MJ 1 LV BLINK STUDY RHYTHMIA re-created	16	86,8202	30	0,15	21
35. MJ 1 LV BLINK STUDY RHYTHMIA re-created	17	72,1157	30	0,15	1
35. MJ 1 LV BLINK STUDY RHYTHMIA re-created	1	94,1033	30	0,2	0
35. MJ 1 LV BLINK STUDY RHYTHMIA re-created	2	78,1602	30	0,2	0
35. MJ 1 LV BLINK STUDY RHYTHMIA re-created	3	67,3331	30	0,2	40
35. MJ 1 LV BLINK STUDY RHYTHMIA re-created	4	57,2699	30	0,2	12
35. MJ 1 LV BLINK STUDY RHYTHMIA re-created	5	51,6171	30	0,2	0
35. MJ 1 LV BLINK STUDY RHYTHMIA re-created	6	61,9467	30	0,2	0
35. MJ 1 LV BLINK STUDY RHYTHMIA re-created	7	85,2305	30	0,2	5
35. MJ 1 LV BLINK STUDY RHYTHMIA re-created	8	108,311	30	0,2	2
35. MJ 1 LV BLINK STUDY RHYTHMIA re-created	9	78,3622	30	0,2	39
35. MJ 1 LV BLINK STUDY RHYTHMIA re-created	10	63,0936	30	0,2	12
35. MJ 1 LV BLINK STUDY RHYTHMIA re-created	11	67,4871	30	0,2	12
35. MJ 1 LV BLINK STUDY RHYTHMIA re-created	12	77,8409	30	0,2	21
35. MJ 1 LV BLINK STUDY RHYTHMIA re-created	13	64,6518	30	0,2	0
35. MJ 1 LV BLINK STUDY RHYTHMIA re-created	14	65,466	30	0,2	41
35. MJ 1 LV BLINK STUDY RHYTHMIA re-created	15	74,1778	30	0,2	27
35. MJ 1 LV BLINK STUDY RHYTHMIA re-created	16	81,6999	30	0,2	21
35. MJ 1 LV BLINK STUDY RHYTHMIA re-created	17	64,5986	30	0,2	1
35. MJ 1 LV BLINK STUDY RHYTHMIA re-created	1	87,1419	30	0,25	0
35. MJ 1 LV BLINK STUDY RHYTHMIA re-created	2	72,6629	30	0,25	0
35. MJ 1 LV BLINK STUDY RHYTHMIA re-created	3	61,2843	30	0,25	40
35. MJ 1 LV BLINK STUDY RHYTHMIA re-created	4	52,2622	30	0,25	12
35. MJ 1 LV BLINK STUDY RHYTHMIA re-created	5	48,4645	30	0,25	0
35. MJ 1 LV BLINK STUDY RHYTHMIA re-created	6	58,408	30	0,25	0
35. MJ 1 LV BLINK STUDY RHYTHMIA re-created	7	77,6134	30	0,25	5
35. MJ 1 LV BLINK STUDY RHYTHMIA re-created	8	103,391	30	0,25	2
35. MJ 1 LV BLINK STUDY RHYTHMIA re-created	9	69,8799	30	0,25	39
35. MJ 1 LV BLINK STUDY RHYTHMIA re-created	10	58,791	30	0,25	12
35. MJ 1 LV BLINK STUDY RHYTHMIA re-created	11	62,6174	30	0,25	12
35. MJ 1 LV BLINK STUDY RHYTHMIA re-created	12	71,6351	30	0,25	21
35. MJ 1 LV BLINK STUDY RHYTHMIA re-created	13	58,9655	30	0,25	0
35. MJ 1 LV BLINK STUDY RHYTHMIA re-created	14	60,0974	30	0,25	41
35. MJ 1 LV BLINK STUDY RHYTHMIA re-created	15	67,4233	30	0,25	27
35. MJ 1 LV BLINK STUDY RHYTHMIA re-created	16	74,9844	30	0,25	21
35. MJ 1 LV BLINK STUDY RHYTHMIA re-created	17	62,98	30	0,25	1
35. MJ 1 LV BLINK STUDY RHYTHMIA re-created	1	77,5757	30	0,3	0
35. MJ 1 LV BLINK STUDY RHYTHMIA re-created	2	65,7222	30	0,3	0
35. MJ 1 LV BLINK STUDY RHYTHMIA re-created	3	56,9361	30	0,3	40
35. MJ 1 LV BLINK STUDY RHYTHMIA re-created	4	48,5044	30	0,3	12
35. MJ 1 LV BLINK STUDY RHYTHMIA re-created	5	45,7459	30	0,3	0
35. MJ 1 LV BLINK STUDY RHYTHMIA re-created	6	54,8176	30	0,3	0
35. MJ 1 LV BLINK STUDY RHYTHMIA re-created	7	72,7723	30	0,3	5
35. MJ 1 LV BLINK STUDY RHYTHMIA re-created	8	100,097	30	0,3	2
35. MJ 1 LV BLINK STUDY RHYTHMIA re-created	9	71,254	30	0,3	39
35. MJ 1 LV BLINK STUDY RHYTHMIA re-created	10	55,5087	30	0,3	12
35. MJ 1 LV BLINK STUDY RHYTHMIA re-created	11	59,3433	30	0,3	12
35. MJ 1 LV BLINK STUDY RHYTHMIA re-created	12	66,2163	30	0,3	21
35. MJ 1 LV BLINK STUDY RHYTHMIA re-created	13	55,5557	30	0,3	0
35. MJ 1 LV BLINK STUDY RHYTHMIA re-created	14	59,7644	30	0,3	41
35. MJ 1 LV BLINK STUDY RHYTHMIA re-created	15	59,4536	30	0,3	27
35. MJ 1 LV BLINK STUDY RHYTHMIA re-created	16	69,0766	30	0,3	21
35. MJ 1 LV BLINK STUDY RHYTHMIA re-created	17	61,493	30	0,3	1
35. MJ 1 LV BLINK STUDY RHYTHMIA re-created	1	71,6162	30	0,35	0
35. MJ 1 LV BLINK STUDY RHYTHMIA re-created	2	60,6344	30	0,35	0
35. MJ 1 LV BLINK STUDY RHYTHMIA re-created	3	53,5753	30	0,35	40
35. MJ 1 LV BLINK STUDY RHYTHMIA re-created	4	46,1694	30	0,35	12
35. MJ 1 LV BLINK STUDY RHYTHMIA re-created	5	43,107	30	0,35	0
35. MJ 1 LV BLINK STUDY RHYTHMIA re-created	6	51,1212	30	0,35	0
35. MJ 1 LV BLINK STUDY RHYTHMIA re-created	7	67,1448	30	0,35	5
35. MJ 1 LV BLINK STUDY RHYTHMIA re-created	8	94,0467	30	0,35	2
35. MJ 1 LV BLINK STUDY RHYTHMIA re-created	9	66,3869	30	0,35	39
35. MJ 1 LV BLINK STUDY RHYTHMIA re-created	10	52,6094	30	0,35	12
35. MJ 1 LV BLINK STUDY RHYTHMIA re-created	11	56,4328	30	0,35	12
35. MJ 1 LV BLINK STUDY RHYTHMIA re-created	12	62,4167	30	0,35	21
35. MJ 1 LV BLINK STUDY RHYTHMIA re-created	13	52,8467	30	0,35	0
35. MJ 1 LV BLINK STUDY RHYTHMIA re-created	14	53,72	30	0,35	41
35. MJ 1 LV BLINK STUDY RHYTHMIA re-created	15	55,4755	30	0,35	27
35. MJ 1 LV BLINK STUDY RHYTHMIA re-created	16	65,6641	30	0,35	21
35. MJ 1 LV BLINK STUDY RHYTHMIA re-created	17	58,148	30	0,35	1
35. MJ 1 LV BLINK STUDY RHYTHMIA re-created	1	66,6524	30	0,4	0
35. MJ 1 LV BLINK STUDY RHYTHMIA re-created	2	54,6173	30	0,4	0
35. MJ 1 LV BLINK STUDY RHYTHMIA re-created	3	50,6523	30	0,4	40
35. MJ 1 LV BLINK STUDY RHYTHMIA re-created	4	43,766	30	0,4	12
35. MJ 1 LV BLINK STUDY RHYTHMIA re-created	5	41,3421	30	0,4	0
35. MJ 1 LV BLINK STUDY RHYTHMIA re-created	6	48,647	30	0,4	0
35. MJ 1 LV BLINK STUDY RHYTHMIA re-created	7	63,6522	30	0,4	5
35. MJ 1 LV BLINK STUDY RHYTHMIA re-created	8	91,0741	30	0,4	2
35. MJ 1 LV BLINK STUDY RHYTHMIA re-created	9	67,2066	30	0,4	39
35. MJ 1 LV BLINK STUDY RHYTHMIA re-created	10	50,3097	30	0,4	12
35. MJ 1 LV BLINK STUDY RHYTHMIA re-created	11	52,9289	30	0,4	12
35. MJ 1 LV BLINK STUDY RHYTHMIA re-created	12	60,1293	30	0,4	21
35. MJ 1 LV BLINK STUDY RHYTHMIA re-created	13	50,637	30	0,4	0
35. MJ 1 LV BLINK STUDY RHYTHMIA re-created	14	56,5605	30	0,4	41
35. MJ 1 LV BLINK STUDY RHYTHMIA re-created	15	53,2777	30	0,4	27
35. MJ 1 LV BLINK STUDY RHYTHMIA re-created	16	60,7668	30	0,4	21
35. MJ 1 LV BLINK STUDY RHYTHMIA re-created	17	51,9106	30	0,4	1
35. MJ 1 LV BLINK STUDY RHYTHMIA re-created	1	61,759	30	0,45	0
35. MJ 1 LV BLINK STUDY RHYTHMIA re-created	2	51,4462	30	0,45	0
35. MJ 1 LV BLINK STUDY RHYTHMIA re-created	3	47,5799	30	0,45	40
35. MJ 1 LV BLINK STUDY RHYTHMIA re-created	4	41,9391	30	0,45	12
35. MJ 1 LV BLINK STUDY RHYTHMIA re-created	5	39,7217	30	0,45	0
35. MJ 1 LV BLINK STUDY RHYTHMIA re-created	6	45,7931	30	0,45	0
35. MJ 1 LV BLINK STUDY RHYTHMIA re-created	7	59,5884	30	0,45	5
35. MJ 1 LV BLINK STUDY RHYTHMIA re-created	8	86,0852	30	0,45	2
35. MJ 1 LV BLINK STUDY RHYTHMIA re-created	9	65,739	30	0,45	39
35. MJ 1 LV BLINK STUDY RHYTHMIA re-created	10	47,2593	30	0,45	12
35. MJ 1 LV BLINK STUDY RHYTHMIA re-created	11	49,9078	30	0,45	12
35. MJ 1 LV BLINK STUDY RHYTHMIA re-created	12	55,7169	30	0,45	21
35. MJ 1 LV BLINK STUDY RHYTHMIA re-created	13	48,6005	30	0,45	0
35. MJ 1 LV BLINK STUDY RHYTHMIA re-created	14	52,6783	30	0,45	41
35. MJ 1 LV BLINK STUDY RHYTHMIA re-created	15	49,1047	30	0,45	27
35. MJ 1 LV BLINK STUDY RHYTHMIA re-created	16	56,4123	30	0,45	21
35. MJ 1 LV BLINK STUDY RHYTHMIA re-created	17	48,0671	30	0,45	1
35. MJ 1 LV BLINK STUDY RHYTHMIA re-created	1	57,3264	30	0,5	0
35. MJ 1 LV BLINK STUDY RHYTHMIA re-created	2	48,7131	30	0,5	0
35. MJ 1 LV BLINK STUDY RHYTHMIA re-created	3	44,9755	30	0,5	40
35. MJ 1 LV BLINK STUDY RHYTHMIA re-created	4	40,7672	30	0,5	12
35. MJ 1 LV BLINK STUDY RHYTHMIA re-created	5	38,1425	30	0,5	0
35. MJ 1 LV BLINK STUDY RHYTHMIA re-created	6	42,9648	30	0,5	0
35. MJ 1 LV BLINK STUDY RHYTHMIA re-created	7	55,653	30	0,5	5
35. MJ 1 LV BLINK STUDY RHYTHMIA re-created	8	81,9373	30	0,5	2
35. MJ 1 LV BLINK STUDY RHYTHMIA re-created	9	60,0446	30	0,5	39
35. MJ 1 LV BLINK STUDY RHYTHMIA re-created	10	44,6559	30	0,5	12
35. MJ 1 LV BLINK STUDY RHYTHMIA re-created	11	46,8517	30	0,5	12
35. MJ 1 LV BLINK STUDY RHYTHMIA re-created	12	52,4718	30	0,5	21
35. MJ 1 LV BLINK STUDY RHYTHMIA re-created	13	46,2444	30	0,5	0
35. MJ 1 LV BLINK STUDY RHYTHMIA re-created	14	49,9416	30	0,5	41
35. MJ 1 LV BLINK STUDY RHYTHMIA re-created	15	47,0233	30	0,5	27
35. MJ 1 LV BLINK STUDY RHYTHMIA re-created	16	53,3851	30	0,5	21
35. MJ 1 LV BLINK STUDY RHYTHMIA re-created	17	44,6433	30	0,5	1
35. MJ 1 LV BLINK STUDY RHYTHMIA re-created	1	116,689	35	0,1	0
35. MJ 1 LV BLINK STUDY RHYTHMIA re-created	2	100,263	35	0,1	0
35. MJ 1 LV BLINK STUDY RHYTHMIA re-created	3	93,4966	35	0,1	40
35. MJ 1 LV BLINK STUDY RHYTHMIA re-created	4	78,0407	35	0,1	12
35. MJ 1 LV BLINK STUDY RHYTHMIA re-created	5	69,147	35	0,1	0
35. MJ 1 LV BLINK STUDY RHYTHMIA re-created	6	81,2266	35	0,1	0
35. MJ 1 LV BLINK STUDY RHYTHMIA re-created	7	105,444	35	0,1	5
35. MJ 1 LV BLINK STUDY RHYTHMIA re-created	8	115,25	35	0,1	2
35. MJ 1 LV BLINK STUDY RHYTHMIA re-created	9	94,332	35	0,1	39
35. MJ 1 LV BLINK STUDY RHYTHMIA re-created	10	88,227	35	0,1	12
35. MJ 1 LV BLINK STUDY RHYTHMIA re-created	11	88,4935	35	0,1	12
35. MJ 1 LV BLINK STUDY RHYTHMIA re-created	12	102,072	35	0,1	21
35. MJ 1 LV BLINK STUDY RHYTHMIA re-created	13	85,0013	35	0,1	0
35. MJ 1 LV BLINK STUDY RHYTHMIA re-created	14	89,7362	35	0,1	41
35. MJ 1 LV BLINK STUDY RHYTHMIA re-created	15	93,7013	35	0,1	27
35. MJ 1 LV BLINK STUDY RHYTHMIA re-created	16	107,408	35	0,1	21
35. MJ 1 LV BLINK STUDY RHYTHMIA re-created	17	85,009	35	0,1	1
35. MJ 1 LV BLINK STUDY RHYTHMIA re-created	1	108,667	35	0,15	0
35. MJ 1 LV BLINK STUDY RHYTHMIA re-created	2	90,4379	35	0,15	0
35. MJ 1 LV BLINK STUDY RHYTHMIA re-created	3	81,4641	35	0,15	40
35. MJ 1 LV BLINK STUDY RHYTHMIA re-created	4	68,9719	35	0,15	12
35. MJ 1 LV BLINK STUDY RHYTHMIA re-created	5	62,2106	35	0,15	0
35. MJ 1 LV BLINK STUDY RHYTHMIA re-created	6	74,1799	35	0,15	0
35. MJ 1 LV BLINK STUDY RHYTHMIA re-created	7	102,412	35	0,15	5
35. MJ 1 LV BLINK STUDY RHYTHMIA re-created	8	114,726	35	0,15	2
35. MJ 1 LV BLINK STUDY RHYTHMIA re-created	9	92,0458	35	0,15	39
35. MJ 1 LV BLINK STUDY RHYTHMIA re-created	10	75,7724	35	0,15	12
35. MJ 1 LV BLINK STUDY RHYTHMIA re-created	11	80,7441	35	0,15	12
35. MJ 1 LV BLINK STUDY RHYTHMIA re-created	12	91,582	35	0,15	21
35. MJ 1 LV BLINK STUDY RHYTHMIA re-created	13	75,4354	35	0,15	0
35. MJ 1 LV BLINK STUDY RHYTHMIA re-created	14	80,7761	35	0,15	41
35. MJ 1 LV BLINK STUDY RHYTHMIA re-created	15	82,9227	35	0,15	27
35. MJ 1 LV BLINK STUDY RHYTHMIA re-created	16	94,9701	35	0,15	21
35. MJ 1 LV BLINK STUDY RHYTHMIA re-created	17	76,8353	35	0,15	1
35. MJ 1 LV BLINK STUDY RHYTHMIA re-created	1	100,269	35	0,2	0
35. MJ 1 LV BLINK STUDY RHYTHMIA re-created	2	85,4496	35	0,2	0
35. MJ 1 LV BLINK STUDY RHYTHMIA re-created	3	73,8512	35	0,2	40
35. MJ 1 LV BLINK STUDY RHYTHMIA re-created	4	62,9611	35	0,2	12
35. MJ 1 LV BLINK STUDY RHYTHMIA re-created	5	57,8095	35	0,2	0
35. MJ 1 LV BLINK STUDY RHYTHMIA re-created	6	67,9135	35	0,2	0
35. MJ 1 LV BLINK STUDY RHYTHMIA re-created	7	94,4206	35	0,2	5
35. MJ 1 LV BLINK STUDY RHYTHMIA re-created	8	112,513	35	0,2	2
35. MJ 1 LV BLINK STUDY RHYTHMIA re-created	9	84,9328	35	0,2	39
35. MJ 1 LV BLINK STUDY RHYTHMIA re-created	10	69,2179	35	0,2	12
35. MJ 1 LV BLINK STUDY RHYTHMIA re-created	11	73,89	35	0,2	12
35. MJ 1 LV BLINK STUDY RHYTHMIA re-created	12	84,0172	35	0,2	21
35. MJ 1 LV BLINK STUDY RHYTHMIA re-created	13	68,8234	35	0,2	0
35. MJ 1 LV BLINK STUDY RHYTHMIA re-created	14	74,1609	35	0,2	41
35. MJ 1 LV BLINK STUDY RHYTHMIA re-created	15	74,7776	35	0,2	27
35. MJ 1 LV BLINK STUDY RHYTHMIA re-created	16	87,1552	35	0,2	21
35. MJ 1 LV BLINK STUDY RHYTHMIA re-created	17	71,2187	35	0,2	1
35. MJ 1 LV BLINK STUDY RHYTHMIA re-created	1	91,9992	35	0,25	0
35. MJ 1 LV BLINK STUDY RHYTHMIA re-created	2	79,1213	35	0,25	0
35. MJ 1 LV BLINK STUDY RHYTHMIA re-created	3	67,6501	35	0,25	40
35. MJ 1 LV BLINK STUDY RHYTHMIA re-created	4	57,7348	35	0,25	12
35. MJ 1 LV BLINK STUDY RHYTHMIA re-created	5	54,1123	35	0,25	0
35. MJ 1 LV BLINK STUDY RHYTHMIA re-created	6	63,6526	35	0,25	0
35. MJ 1 LV BLINK STUDY RHYTHMIA re-created	7	82,9958	35	0,25	5
35. MJ 1 LV BLINK STUDY RHYTHMIA re-created	8	106,765	35	0,25	2
35. MJ 1 LV BLINK STUDY RHYTHMIA re-created	9	78,8771	35	0,25	39
35. MJ 1 LV BLINK STUDY RHYTHMIA re-created	10	64,3698	35	0,25	12
35. MJ 1 LV BLINK STUDY RHYTHMIA re-created	11	68,8201	35	0,25	12
35. MJ 1 LV BLINK STUDY RHYTHMIA re-created	12	78,8026	35	0,25	21
35. MJ 1 LV BLINK STUDY RHYTHMIA re-created	13	65,1497	35	0,25	0
35. MJ 1 LV BLINK STUDY RHYTHMIA re-created	14	67,4811	35	0,25	41
35. MJ 1 LV BLINK STUDY RHYTHMIA re-created	15	73,561	35	0,25	27
35. MJ 1 LV BLINK STUDY RHYTHMIA re-created	16	84,2576	35	0,25	21
35. MJ 1 LV BLINK STUDY RHYTHMIA re-created	17	69,2744	35	0,25	1
35. MJ 1 LV BLINK STUDY RHYTHMIA re-created	1	83,965	35	0,3	0
35. MJ 1 LV BLINK STUDY RHYTHMIA re-created	2	73,7136	35	0,3	0
35. MJ 1 LV BLINK STUDY RHYTHMIA re-created	3	64,003	35	0,3	40
35. MJ 1 LV BLINK STUDY RHYTHMIA re-created	4	54,1799	35	0,3	12
35. MJ 1 LV BLINK STUDY RHYTHMIA re-created	5	51,122	35	0,3	0
35. MJ 1 LV BLINK STUDY RHYTHMIA re-created	6	60,276	35	0,3	0
35. MJ 1 LV BLINK STUDY RHYTHMIA re-created	7	78,1134	35	0,3	5
35. MJ 1 LV BLINK STUDY RHYTHMIA re-created	8	103,755	35	0,3	2
35. MJ 1 LV BLINK STUDY RHYTHMIA re-created	9	75,6708	35	0,3	39
35. MJ 1 LV BLINK STUDY RHYTHMIA re-created	10	60,9568	35	0,3	12
35. MJ 1 LV BLINK STUDY RHYTHMIA re-created	11	64,963	35	0,3	12
35. MJ 1 LV BLINK STUDY RHYTHMIA re-created	12	73,1905	35	0,3	21
35. MJ 1 LV BLINK STUDY RHYTHMIA re-created	13	60,6824	35	0,3	0
35. MJ 1 LV BLINK STUDY RHYTHMIA re-created	14	62,2145	35	0,3	41
35. MJ 1 LV BLINK STUDY RHYTHMIA re-created	15	67,2666	35	0,3	27
35. MJ 1 LV BLINK STUDY RHYTHMIA re-created	16	77,2979	35	0,3	21
35. MJ 1 LV BLINK STUDY RHYTHMIA re-created	17	66,4337	35	0,3	1
35. MJ 1 LV BLINK STUDY RHYTHMIA re-created	1	77,2835	35	0,35	0
35. MJ 1 LV BLINK STUDY RHYTHMIA re-created	2	67,2051	35	0,35	0
35. MJ 1 LV BLINK STUDY RHYTHMIA re-created	3	59,8201	35	0,35	40
35. MJ 1 LV BLINK STUDY RHYTHMIA re-created	4	51,7091	35	0,35	12
35. MJ 1 LV BLINK STUDY RHYTHMIA re-created	5	48,5797	35	0,35	0
35. MJ 1 LV BLINK STUDY RHYTHMIA re-created	6	56,3051	35	0,35	0
35. MJ 1 LV BLINK STUDY RHYTHMIA re-created	7	73,7468	35	0,35	5
35. MJ 1 LV BLINK STUDY RHYTHMIA re-created	8	98,9275	35	0,35	2
35. MJ 1 LV BLINK STUDY RHYTHMIA re-created	9	74,5924	35	0,35	39
35. MJ 1 LV BLINK STUDY RHYTHMIA re-created	10	57,6506	35	0,35	12
35. MJ 1 LV BLINK STUDY RHYTHMIA re-created	11	61,7439	35	0,35	12
35. MJ 1 LV BLINK STUDY RHYTHMIA re-created	12	69,0603	35	0,35	21
35. MJ 1 LV BLINK STUDY RHYTHMIA re-created	13	57,4262	35	0,35	0
35. MJ 1 LV BLINK STUDY RHYTHMIA re-created	14	59,4991	35	0,35	41
35. MJ 1 LV BLINK STUDY RHYTHMIA re-created	15	60,6104	35	0,35	27
35. MJ 1 LV BLINK STUDY RHYTHMIA re-created	16	72,4411	35	0,35	21
35. MJ 1 LV BLINK STUDY RHYTHMIA re-created	17	60,9693	35	0,35	1
35. MJ 1 LV BLINK STUDY RHYTHMIA re-created	1	73,4186	35	0,4	0
35. MJ 1 LV BLINK STUDY RHYTHMIA re-created	2	62,306	35	0,4	0
35. MJ 1 LV BLINK STUDY RHYTHMIA re-created	3	56,8062	35	0,4	40
35. MJ 1 LV BLINK STUDY RHYTHMIA re-created	4	49,3495	35	0,4	12
35. MJ 1 LV BLINK STUDY RHYTHMIA re-created	5	46,6297	35	0,4	0
35. MJ 1 LV BLINK STUDY RHYTHMIA re-created	6	53,7423	35	0,4	0
35. MJ 1 LV BLINK STUDY RHYTHMIA re-created	7	68,284	35	0,4	5
35. MJ 1 LV BLINK STUDY RHYTHMIA re-created	8	93,1822	35	0,4	2
35. MJ 1 LV BLINK STUDY RHYTHMIA re-created	9	72,4883	35	0,4	39
35. MJ 1 LV BLINK STUDY RHYTHMIA re-created	10	54,7506	35	0,4	12
35. MJ 1 LV BLINK STUDY RHYTHMIA re-created	11	58,5809	35	0,4	12
35. MJ 1 LV BLINK STUDY RHYTHMIA re-created	12	66,2222	35	0,4	21
35. MJ 1 LV BLINK STUDY RHYTHMIA re-created	13	55,045	35	0,4	0
35. MJ 1 LV BLINK STUDY RHYTHMIA re-created	14	57,5709	35	0,4	41
35. MJ 1 LV BLINK STUDY RHYTHMIA re-created	15	57,8148	35	0,4	27
35. MJ 1 LV BLINK STUDY RHYTHMIA re-created	16	69,0875	35	0,4	21
35. MJ 1 LV BLINK STUDY RHYTHMIA re-created	17	57,9361	35	0,4	1
35. MJ 1 LV BLINK STUDY RHYTHMIA re-created	1	67,5255	35	0,45	0
35. MJ 1 LV BLINK STUDY RHYTHMIA re-created	2	56,0654	35	0,45	0
35. MJ 1 LV BLINK STUDY RHYTHMIA re-created	3	53,4176	35	0,45	40
35. MJ 1 LV BLINK STUDY RHYTHMIA re-created	4	47,3256	35	0,45	12
35. MJ 1 LV BLINK STUDY RHYTHMIA re-created	5	44,6486	35	0,45	0
35. MJ 1 LV BLINK STUDY RHYTHMIA re-created	6	51,1381	35	0,45	0
35. MJ 1 LV BLINK STUDY RHYTHMIA re-created	7	67,5423	35	0,45	5
35. MJ 1 LV BLINK STUDY RHYTHMIA re-created	8	88,3642	35	0,45	2
35. MJ 1 LV BLINK STUDY RHYTHMIA re-created	9	70,2643	35	0,45	39
35. MJ 1 LV BLINK STUDY RHYTHMIA re-created	10	52,1581	35	0,45	12
35. MJ 1 LV BLINK STUDY RHYTHMIA re-created	11	54,8753	35	0,45	12
35. MJ 1 LV BLINK STUDY RHYTHMIA re-created	12	62,5453	35	0,45	21
35. MJ 1 LV BLINK STUDY RHYTHMIA re-created	13	53,0712	35	0,45	0
35. MJ 1 LV BLINK STUDY RHYTHMIA re-created	14	59,0857	35	0,45	41
35. MJ 1 LV BLINK STUDY RHYTHMIA re-created	15	54,2962	35	0,45	27
35. MJ 1 LV BLINK STUDY RHYTHMIA re-created	16	63,8187	35	0,45	21
35. MJ 1 LV BLINK STUDY RHYTHMIA re-created	17	53,8771	35	0,45	1
35. MJ 1 LV BLINK STUDY RHYTHMIA re-created	1	63,2933	35	0,5	0
35. MJ 1 LV BLINK STUDY RHYTHMIA re-created	2	54,6523	35	0,5	0
35. MJ 1 LV BLINK STUDY RHYTHMIA re-created	3	50,4425	35	0,5	40
35. MJ 1 LV BLINK STUDY RHYTHMIA re-created	4	45,7251	35	0,5	12
35. MJ 1 LV BLINK STUDY RHYTHMIA re-created	5	42,8746	35	0,5	0
35. MJ 1 LV BLINK STUDY RHYTHMIA re-created	6	48,1285	35	0,5	0
35. MJ 1 LV BLINK STUDY RHYTHMIA re-created	7	65,3212	35	0,5	5
35. MJ 1 LV BLINK STUDY RHYTHMIA re-created	8	84,2027	35	0,5	2
35. MJ 1 LV BLINK STUDY RHYTHMIA re-created	9	68,145	35	0,5	39
35. MJ 1 LV BLINK STUDY RHYTHMIA re-created	10	49,8753	35	0,5	12
35. MJ 1 LV BLINK STUDY RHYTHMIA re-created	11	52,4266	35	0,5	12
35. MJ 1 LV BLINK STUDY RHYTHMIA re-created	12	58,7977	35	0,5	21
35. MJ 1 LV BLINK STUDY RHYTHMIA re-created	13	50,9874	35	0,5	0
35. MJ 1 LV BLINK STUDY RHYTHMIA re-created	14	55,0274	35	0,5	41
35. MJ 1 LV BLINK STUDY RHYTHMIA re-created	15	52,2349	35	0,5	27
35. MJ 1 LV BLINK STUDY RHYTHMIA re-created	16	60,167	35	0,5	21
35. MJ 1 LV BLINK STUDY RHYTHMIA re-created	17	50,0988	35	0,5	1
35. MJ 1 LV BLINK STUDY RHYTHMIA re-created	1	120,879	40	0,1	0
35. MJ 1 LV BLINK STUDY RHYTHMIA re-created	2	105,637	40	0,1	0
35. MJ 1 LV BLINK STUDY RHYTHMIA re-created	3	102,792	40	0,1	40
35. MJ 1 LV BLINK STUDY RHYTHMIA re-created	4	87,7892	40	0,1	12
35. MJ 1 LV BLINK STUDY RHYTHMIA re-created	5	76,4227	40	0,1	0
35. MJ 1 LV BLINK STUDY RHYTHMIA re-created	6	88,0354	40	0,1	0
35. MJ 1 LV BLINK STUDY RHYTHMIA re-created	7	110,249	40	0,1	5
35. MJ 1 LV BLINK STUDY RHYTHMIA re-created	8	118,293	40	0,1	2
35. MJ 1 LV BLINK STUDY RHYTHMIA re-created	9	99,6536	40	0,1	39
35. MJ 1 LV BLINK STUDY RHYTHMIA re-created	10	96,4618	40	0,1	12
[truncated: 14,066 more rows]
